# Supplementary material for: Proteomics data analysis using multiple statistical approaches identified proteins and metabolic networks associated with sucrose accumulation in sugarcane
Source: BMC Genomics. 2022 Jul 22;23:532. doi: 10.1186/s12864-022-08768-2 (PMC9308345; doi:10.1186/s12864-022-08768-2)
Supplement: Supplementary file 1 — Additional file 1. [file 12864_2022_8768_MOESM1_ESM.xlsx]

## Sheet: Sheet1
UniProtEntry	P-values	Clusters
m.150518	8.46645e-06	27
m.126401	1.08123e-05	61
m.167446	2.10374e-06	9
m.167443	2.10374e-06	9
m.463	1.93569e-06	50
m.466	1.93569e-06	50
m.148134	9.56961e-10	36
m.77649	1.65619e-08	9
m.135962	3.94389e-07	9
m.96595	7.24826e-06	36
m.48690	2.54326e-09	9
m.80307	3.66311e-09	9
m.32007	7.45828e-06	6
m.137885	3.68833e-07	9
m.101607	3.38821e-07	9
m.101603	3.38821e-07	9
m.99759	1.4924e-07	9
m.99756	1.4924e-07	9
m.99752	1.4924e-07	9
m.59411	3.15353e-06	9
m.45257	7.08427e-08	9
m.76095	3.06606e-07	750
m.149874	7.21316e-11	259
m.149864	7.21316e-11	259
m.149869	7.21316e-11	259
m.21109	6.53309e-11	9
m.21107	6.53309e-11	9
m.81117	6.75354e-10	751
m.315	7.18654e-07	9
m.96185	5.90701e-06	91
m.103326	5.93564e-06	479
m.103318	5.93564e-06	479
m.159375	4.461e-06	91
m.148229	6.1544e-08	9
m.68843	5.46338e-06	27
m.95873	5.32565e-08	36
m.95874	5.32565e-08	36
m.34085	1.7558e-06	9
m.54798	5.06491e-06	9
m.53582	1.35275e-08	9
m.53580	1.35275e-08	9
m.53584	1.35275e-08	9
m.53590	1.35275e-08	9
m.45063	9.72272e-07	763
m.107845	1.32541e-08	9
m.62281	1.52694e-07	75
m.14907	4.88674e-06	393
m.125951	4.16622e-06	361
m.125950	4.16622e-06	361
m.76102	4.68995e-09	9
m.82032	1.50459e-10	20
m.72699	1.33389e-08	9
m.165922	3.74152e-07	777
m.85721	1.08535e-05	785
m.59991	2.38073e-07	9
m.85610	3.43841e-07	9
m.85608	3.43841e-07	9
m.133459	1.10047e-09	9
m.91897	3.42374e-06	9
m.91901	3.42374e-06	9
m.62851	5.49067e-07	537
m.62860	5.49067e-07	537
m.62859	5.49067e-07	537
m.62866	5.49067e-07	537
m.92006	4.7305e-07	805
m.26790	3.89318e-06	9
m.25112	6.55304e-07	27
m.48500	5.46941e-09	36
m.71142	4.1952e-09	9
m.87825	3.03983e-06	9
m.69345	1.28212e-06	9
m.82124	1.98274e-07	104
m.120942	1.05712e-05	531
m.120947	1.05712e-05	531
m.120950	1.05712e-05	531
m.62660	7.17004e-08	9
m.132312	3.58429e-06	821
m.7597	7.7695e-06	27
m.37377	3.28505e-13	9
m.86362	3.28505e-13	9
m.37379	3.28505e-13	9
m.25940	6.67383e-06	828
m.111093	8.18776e-06	831
m.78744	1.09782e-06	833
m.38062	1.06757e-07	9
m.58940	6.18938e-06	836
m.16362	7.47139e-06	27
m.46161	4.17366e-12	9
m.46160	4.17366e-12	9
m.151766	8.34995e-13	9
m.42663	2.42214e-08	9
m.122202	4.9111e-07	359
m.122200	4.9111e-07	359
m.122204	4.9111e-07	359
m.150464	3.52474e-08	9
m.16402	1.44259e-07	850
m.52846	1.84041e-08	852
m.106884	3.40908e-07	73
m.69134	1.34911e-07	9
m.21448	3.76267e-08	329
m.21452	3.76267e-08	329
m.128814	1.23412e-09	9
m.171849	2.16135e-07	9
m.108888	6.28968e-07	9
m.142823	2.30856e-09	36
m.142824	2.30856e-09	36
m.148234	2.60035e-07	20
m.89256	1.3695e-06	50
m.89260	1.3695e-06	50
m.76105	2.50201e-07	50
m.142377	5.73969e-06	869
m.114523	2.10891e-09	20
m.153051	1.56778e-06	27
m.153050	1.56778e-06	27
m.100029	2.2571e-06	91
m.153339	1.72633e-07	9
m.8667	2.80601e-07	9
m.96379	1.52444e-07	9
m.109893	9.27893e-11	9
m.65334	4.87055e-06	893
m.106775	4.18781e-06	894
m.37775	5.31302e-06	896
m.157422	1.38351e-07	901
m.85372	4.08594e-10	20
m.136089	4.08594e-10	20
m.45577	8.34331e-09	9
m.45578	8.34331e-09	9
m.45579	8.34331e-09	9
m.124978	4.01006e-07	36
m.18037	9.38423e-08	722
m.141446	9.38423e-08	722
m.141448	9.38423e-08	722
m.134926	9.38423e-08	722
m.18038	9.38423e-08	722
m.121932	9.38423e-08	722
m.121931	9.38423e-08	722
m.134922	9.38423e-08	722
m.134925	9.38423e-08	722
m.77096	9.38423e-08	722
m.121937	9.38423e-08	722
m.134923	9.38423e-08	722
m.141441	9.38423e-08	722
m.141445	9.38423e-08	722
m.121938	9.38423e-08	722
m.114582	1.17637e-07	9
m.94147	2.27913e-08	9
m.73934	1.06225e-07	689
m.73920	1.06225e-07	689
m.629	2.01308e-08	9
m.82036	1.13943e-08	36
m.128503	1.56154e-06	9
m.128501	1.56154e-06	9
m.67364	1.98569e-06	14
m.149989	7.35537e-07	9
m.17468	1.86096e-08	9
m.17470	1.86096e-08	9
m.144370	8.40651e-08	9
m.1402	8.60692e-06	918
m.124159	2.25741e-06	50
m.123343	4.05259e-07	9
m.171879	2.75012e-06	657
m.171880	2.75012e-06	657
m.84893	3.48899e-06	515
m.19416	6.53888e-09	643
m.19414	6.53888e-09	643
m.19417	6.53888e-09	643
m.91936	8.40198e-07	9
m.35846	8.01798e-10	20
m.4491	3.11326e-08	9
m.4490	3.11326e-08	9
m.4489	3.11326e-08	9
m.44567	3.67343e-07	109
m.44564	3.67343e-07	109
m.170249	5.69522e-06	952
m.59429	1.41842e-06	50
m.151156	1.08171e-05	520
m.4713	1.0216e-05	9
m.81536	1.30776e-07	9
m.84655	1.60946e-06	526
m.84653	1.60946e-06	526
m.84656	1.60946e-06	526
m.172065	7.99361e-06	522
m.172070	7.99361e-06	522
m.137719	6.4762e-06	501
m.137723	6.4762e-06	501
m.147003	1.65042e-06	490
m.104992	3.71306e-06	27
m.43991	1.30018e-07	36
m.5463	3.00021e-06	9
m.5460	3.00021e-06	9
m.5466	3.00021e-06	9
m.2798	4.13551e-07	359
m.67177	6.62248e-07	980
m.6596	3.51253e-06	515
m.6590	3.51253e-06	515
m.8904	9.65798e-08	14
m.89512	1.05536e-07	490
m.114187	8.39081e-07	9
m.173003	8.37552e-08	1001
m.48491	7.76134e-11	9
m.101304	4.84089e-06	1010
m.59037	3.28708e-06	1028
m.37570	3.46827e-06	1030
m.172191	7.49732e-07	1031
m.96352	1.30458e-06	1036
m.42966	1.28004e-08	9
m.42963	1.28004e-08	9
m.131919	9.34682e-08	384
m.131917	9.34682e-08	384
m.59068	7.99598e-06	369
m.46373	2.31224e-06	1049
m.15018	3.56111e-08	9
m.24471	1.01796e-05	574
m.149883	1.04591e-10	9
m.139787	6.98113e-06	27
m.139779	6.98113e-06	27
m.150321	3.07817e-08	75
m.151923	2.47682e-07	420
m.151921	2.47682e-07	420
m.172679	1.80452e-06	75
m.172678	1.80452e-06	75
m.21416	1.84541e-07	104
m.18434	6.34997e-07	9
m.14383	1.70431e-06	27
m.14385	1.70431e-06	27
m.53999	5.14992e-07	9
m.136591	2.23676e-06	520
m.121325	4.46045e-06	1089
m.24510	3.79797e-07	73
m.24513	3.79797e-07	73
m.123152	1.37624e-06	323
m.123145	1.37624e-06	323
m.123147	1.37624e-06	323
m.23777	2.62693e-06	9
m.33734	1.72055e-06	1095
m.149985	4.42403e-06	27
m.20451	1.12274e-05	1108
m.88364	7.87856e-11	36
m.92218	7.87856e-11	36
m.92219	7.87856e-11	36
m.151603	1.44948e-06	303
m.144045	4.68362e-08	1116
m.159325	9.72307e-07	75
m.159324	9.72307e-07	75
m.50357	1.17025e-06	1141
m.69537	3.18332e-06	6
m.18629	3.65901e-10	9
m.122062	1.03078e-05	9
m.2793	1.30543e-08	20
m.39159	1.8217e-06	27
m.25035	1.15238e-05	148
m.121239	4.65041e-06	1164
m.33558	3.76126e-06	1179
m.2183	4.64056e-06	109
m.122227	4.06969e-07	251
m.122230	4.06969e-07	251
m.142363	8.696e-06	393
m.142364	8.696e-06	393
m.8469	1.76944e-06	1206
m.127963	3.1494e-06	73
m.98039	7.43871e-06	444
m.98036	7.43871e-06	444
m.69031	7.6247e-07	9
m.116095	1.00027e-07	9
m.85475	6.2619e-06	14
m.85471	6.2619e-06	14
m.106525	1.21001e-06	220
m.106519	1.21001e-06	220
m.106515	1.21001e-06	220
m.48035	5.21407e-08	36
m.148538	4.58523e-06	313
m.148535	4.58523e-06	313
m.47736	1.81641e-06	1267
m.33600	3.33937e-09	1283
m.121189	5.50353e-06	14
m.116235	1.18893e-07	1293
m.160251	1.58654e-09	20
m.88421	1.21499e-06	1296
m.153271	2.06049e-07	1301
m.85934	3.47894e-06	218
m.85936	3.47894e-06	218
m.85932	3.47894e-06	218
m.27068	5.4538e-07	109
m.40837	4.45997e-08	9
m.40839	4.45997e-08	9
m.153325	8.7053e-06	1331
m.30751	1.30954e-09	1337
m.16651	1.42363e-08	1342
m.58156	7.16987e-10	9
m.16593	3.98329e-08	20
m.16590	3.98329e-08	20
m.142819	7.97495e-06	157
m.142821	7.97495e-06	157
m.142822	7.97495e-06	157
m.147194	7.55203e-07	715
m.147195	7.55203e-07	715
m.147205	7.55203e-07	715
m.147202	7.55203e-07	715
m.147200	7.55203e-07	715
m.147197	7.55203e-07	715
m.110044	8.41091e-07	20
m.13513	9.18242e-06	1412
m.158287	5.08612e-06	517
m.158268	5.08612e-06	517
m.158262	5.08612e-06	517
m.158284	5.08612e-06	517
m.158277	5.08612e-06	517
m.158265	5.08612e-06	517
m.78411	2.06444e-06	655
m.78406	2.06444e-06	655
m.96194	1.13285e-06	529
m.96190	1.13285e-06	529
m.96198	1.13285e-06	529
m.17275	3.08818e-07	9
m.148689	4.15922e-06	636
m.148684	4.15922e-06	636
m.16761	9.43617e-07	104
m.16763	9.43617e-07	104
m.102574	3.18877e-06	553
m.160495	3.18877e-06	553
m.160496	3.18877e-06	553
m.64000	1.59944e-07	1470
m.52140	7.74011e-06	615
m.52138	7.74011e-06	615
m.79648	3.87796e-06	1475
m.87704	7.53357e-08	20
m.166998	4.96183e-11	9
m.40831	4.96183e-11	9
m.160956	9.56473e-08	1514
m.162758	4.54331e-06	555
m.162766	4.54331e-06	555
m.162754	4.54331e-06	555
m.162750	4.54331e-06	555
m.162746	4.54331e-06	555
m.167514	9.44483e-06	14
m.79538	3.11294e-08	20
m.96290	3.13672e-08	484
m.96294	3.13672e-08	484
m.96298	3.13672e-08	484
m.5824	3.33985e-06	1563
