# Supplementary material for: Proteomics data analysis using multiple statistical approaches identified proteins and metabolic networks associated with sucrose accumulation in sugarcane
Source: BMC Genomics. 2022 Jul 22;23:532. doi: 10.1186/s12864-022-08768-2 (PMC9308345; doi:10.1186/s12864-022-08768-2)
Supplement: Supplementary file 2 — Additional file 2. [file 12864_2022_8768_MOESM2_ESM.xlsx]

## Sheet: Sheet1
UniProtEntry	Coefficients	Clusters	Protein name	Gene name	annotation	species
m.148134	-1.32224	36	Hydroxyproline-rich glycoprotein family protein	At5g55507		Arabidopsis thaliana
m.48690	-6.52326e-05	9	Probable carboxylesterase 12	CXE12	Carboxylesterase acting on esters with varying acyl chain length	Arabidopsis thaliana
m.80307	-0.0347611	9	Uncharacterized protein	g.185103		Sipha flava
m.149874	-1.72986	259	None
m.149864	-1.76177	259	None
m.149869	-1.81384	259	None
m.21109	-1.14059	9	None
m.21107	-1.23083	9	None
m.81117	-1.32901	751	ATP-binding cassette sub-family E member 1	Abce1		Sipha flava
m.76102	-0.00179404	9	NADH dehydrogenase	NDUFA9	catalytic activity; coenzyme binding	Sipha flava
m.82032	-2.03011	20	Facilitated trehalose transporter	Tret1-2_1	transmembrane transporter activity; belong to Sugar transporter (TC 2.A.1.1) family	Sipha flava
m.133459	-0.406999	9	None
m.48500	-0.00465037	36	Protein PLASTID TRANSCRIPTIONALLY ACTIVE 10	PTAC10	nucleic acid binding	Arabidopsis thaliana
m.37377	-1.54672	9	Uncharacterized protein ycf72	ycf72-1		Sipha flava
m.86362	-1.55431	9	Aminopeptidase N	APN1_10		Sipha flava
m.37379	-1.54055	9	None
m.46161	-1.56385	9	UDP-glycosyltransferase 73D1	UGT73D1		Arabidopsis thaliana
m.46160	-1.51088	9	None
m.151766	-1.33204	9	None
m.128814	-0.487561	9	DOG1	DOG1	transcription; DNA-templated	Arabidopsis thaliana
m.142823	-1.07488	36	DOG1	DOG1	transcription; DNA-templated	Arabidopsis thaliana
m.142824	-1.15332	36	DOG1	DOG1	transcription; DNA-templated	Arabidopsis thaliana
m.114523	-0.42392	20	Sodium-and chloride-dependent transporter XTRP3B	Slc6a20b_0	neurotransmitter transport; transmembrane transport	Sipha flava
m.109893	-1.20171	9	Peptide chain release factor APG3, chloroplastic	APG3	chloroplast organization; thylakoid membrane organization	Arabidopsis thaliana
m.85372	-1.30045	20	Uncharacterized protein	g.106114		Sipha flava
m.136089	-1.33794	20	None
m.82036	-0.00561599	36	Transcription elongation factor SPT6	Spt6_2
m.35846	-2.3076	20	REST corepressor	CoRest		Sipha flava
m.48491	-0.635451	9	Phosphatidylserine decarboxylase proenzyme 1, mitochondrial	PSD1	Catalyzes the formation of phosphatidylethanolamine (PtdEtn) from phosphatidylserine (PtdSer). Plays a central role in phospholipid metabolism and in the interorganelle trafficking of phosphatidylserine. Contributes only to a minor proportion of PtdEtn production.	Arabidopsis thaliana
m.149883	-0.515064	9	Tetraspanin	CD63_0		Sipha flava
m.88364	-1.65544	36	Phosphatidylinositol:ceramide inositolphosphotransferase 1	IPCS1		Arabidopsis thaliana
m.92218	-1.54018	36	Probable inactive histone-lysine N-methyltransferase SUVR2	SUVR2	Probable inactive histone-lysine methyltransferase that acts as regulator of transctiptional gene silencing independently of histone H3K9 methylation.	Arabidopsis thaliana
m.92219	-1.39468	36	Glycosyl hydrolase family 81 protein	At5g15870	glucan endo-1,3-beta-glucanase activity, C-3 substituted reducing group	Arabidopsis thaliana
m.18629	-0.135555	9	None
m.33600	-0.371455	1283	Plastid division protein PDV2	PDV2	chloroplast fission	Arabidopsis thaliana
m.160251	-1.17953	20	None
m.30751	-0.495129	1337	Probable methyltransferase PMT2	At1g26850	methyltransferase activity	Arabidopsis thaliana
m.58156	-1.01528	9	Auxin-like 1 protein	AUL1		Arabidopsis thaliana
m.166998	-1.44897	9	None
m.40831	-1.26032	9	None
