# Supplementary material for: Proteomics data analysis using multiple statistical approaches identified proteins and metabolic networks associated with sucrose accumulation in sugarcane
Source: BMC Genomics. 2022 Jul 22;23:532. doi: 10.1186/s12864-022-08768-2 (PMC9308345; doi:10.1186/s12864-022-08768-2)
Supplement: Supplementary file 3 — Additional file 3. [file 12864_2022_8768_MOESM3_ESM.xlsx]

## Sheet: Sheet1
UniProtEntry	PIP	Clusters
m.145695	0	4
m.53584	0	9
m.120708	0	237
m.59497	0	228
m.104394	0	405
m.80937	0	1276
m.58722	0	680
m.142674	0	645
m.139633	0	1483
m.53722	0	556
m.101740	0	511
m.164153	0	16
m.57774	0	422
m.155435	0	177
m.59206	0.0369595	554
m.53592	0.0947797	457
m.104895	0.132228	957
m.29639	0.13576	4
m.117052	0.135804	4
m.119698	0.199024	95
m.153271	0.234003	1301
