# Supplementary material for: Proteomics data analysis using multiple statistical approaches identified proteins and metabolic networks associated with sucrose accumulation in sugarcane
Source: BMC Genomics. 2022 Jul 22;23:532. doi: 10.1186/s12864-022-08768-2 (PMC9308345; doi:10.1186/s12864-022-08768-2)
Supplement: Supplementary file 4 — Additional file 4. [file 12864_2022_8768_MOESM4_ESM.xls]

UniProtEntry
m.104895
m.59206
m.145695
m.101740
m.29639
m.104394
m.155435
m.119698
m.120708
m.164153
m.58722
m.53722
m.59497
m.57774
m.117052
m.80937
m.53592
m.139633
m.142674
