# Supplementary material for: Proteomics data analysis using multiple statistical approaches identified proteins and metabolic networks associated with sucrose accumulation in sugarcane
Source: BMC Genomics. 2022 Jul 22;23:532. doi: 10.1186/s12864-022-08768-2 (PMC9308345; doi:10.1186/s12864-022-08768-2)
Supplement: Supplementary file 5 — Additional file 5. [file 12864_2022_8768_MOESM5_ESM.xlsx]

## Sheet: Sheet1
UniProtEntry	P-values	Clusters
m.159644	2.94775e-06	21
m.159646	2.94775e-06	21
m.77500	1.80765e-06	21
m.131282	2.01277e-08	21
m.85895	1.95618e-08	21
m.138161	5.35145e-06	21
m.128432	1.00818e-07	21
m.25693	6.19671e-07	21
m.58073	3.02907e-06	63
m.17250	4.6899e-09	21
m.77636	2.55046e-08	21
m.167648	7.71868e-06	21
m.13622	1.87119e-11	21
m.13624	2.20224e-11	21
m.129657	8.85964e-11	21
m.129654	8.85964e-11	21
m.120013	1.59436e-07	21
m.27004	7.65813e-06	21
m.45637	6.3285e-08	21
m.72244	2.09897e-10	21
m.80317	7.53064e-09	21
m.80315	7.53064e-09	21
m.80314	7.53064e-09	21
m.159651	9.54265e-09	21
m.98272	1.76308e-09	21
m.98271	1.76308e-09	21
m.128258	6.10919e-07	21
m.96500	4.93043e-06	63
m.97957	3.63793e-06	21
m.122209	8.94356e-08	21
m.169569	4.51871e-06	21
m.12139	3.01299e-11	21
m.153959	1.1563e-05	786
m.151519	2.63355e-07	21
m.70487	1.6905e-06	21
m.113329	1.06238e-06	21
m.73506	1.14182e-05	21
m.73505	1.14182e-05	21
m.164797	2.25277e-08	21
m.164793	2.25277e-08	21
m.46370	2.5885e-10	21
m.141239	2.12338e-07	21
m.6541	8.06169e-10	21
m.9023	2.3374e-09	21
m.164728	1.63988e-07	21
m.107433	6.97195e-08	21
m.128314	6.42003e-06	21
m.59641	3.15588e-06	21
m.121844	2.91781e-08	21
m.121846	2.91781e-08	21
m.121856	2.91781e-08	21
m.96237	1.06192e-05	21
m.96236	1.06192e-05	21
m.163836	5.76498e-07	21
m.163841	5.76498e-07	21
m.69717	2.70469e-06	21
m.164725	6.89262e-06	21
m.85952	1.18226e-06	21
m.164717	1.04652e-05	21
m.4806	1.6257e-06	21
m.150969	1.13516e-05	21
m.171958	3.8738e-08	21
m.171957	3.8738e-08	21
m.149855	5.77687e-06	926
m.61763	6.07995e-06	21
m.61761	6.07995e-06	21
m.86328	3.31448e-06	4
m.55055	1.47572e-09	21
m.122651	8.41386e-07	21
m.59548	2.9218e-07	976
m.33158	8.70601e-06	21
m.33162	8.70601e-06	21
m.78535	4.73835e-07	21
m.125062	3.56615e-07	21
m.132447	1.25738e-06	21
m.132450	1.25738e-06	21
m.17466	1.14363e-05	21
m.17465	1.14363e-05	21
m.17463	1.14363e-05	21
m.25498	1.14363e-05	21
m.93355	1.14363e-05	21
m.93353	1.14363e-05	21
m.136263	4.10191e-07	21
m.69241	1.50996e-06	21
m.130220	8.54326e-09	21
m.130222	8.54326e-09	21
m.130218	8.54326e-09	21
m.130216	8.54326e-09	21
m.86000	8.32114e-06	21
m.124515	5.19284e-09	115
m.124517	5.19284e-09	115
m.37906	2.58573e-07	1136
m.97819	1.30169e-09	21
m.67047	3.58915e-07	21
m.67050	3.58915e-07	21
m.37729	1.42151e-06	21
m.155491	9.11036e-06	1159
m.98199	2.67921e-06	21
m.27280	3.46865e-07	21
m.90169	5.14385e-06	21
m.90175	5.14385e-06	21
m.90176	5.14385e-06	21
m.112351	6.65653e-06	113
m.130938	2.6013e-06	21
m.130933	2.6013e-06	21
m.814	2.20165e-06	21
m.4059	1.77516e-07	21
m.4058	1.77516e-07	21
m.96830	6.36642e-08	21
m.85715	1.03896e-06	352
m.85718	1.03896e-06	352
m.37504	5.28657e-06	21
m.1159	1.02415e-05	21
m.143996	2.77523e-09	115
m.139024	7.76431e-06	21
m.139025	7.76431e-06	21
m.139026	7.76431e-06	21
m.89402	1.0798e-05	113
m.89404	1.0798e-05	113
m.146783	8.77629e-06	577
m.146784	8.77629e-06	577
m.146782	8.77629e-06	577
m.34286	4.09994e-10	21
m.51960	1.24587e-07	21
m.39507	1.18109e-06	1573
m.28586	6.79299e-10	21
