# Supplementary material for: Proteomics data analysis using multiple statistical approaches identified proteins and metabolic networks associated with sucrose accumulation in sugarcane
Source: BMC Genomics. 2022 Jul 22;23:532. doi: 10.1186/s12864-022-08768-2 (PMC9308345; doi:10.1186/s12864-022-08768-2)
Supplement: Supplementary file 6 — Additional file 6. [file 12864_2022_8768_MOESM6_ESM.xlsx]

## Sheet: Sheet1
UniProtEntry	Coefficients	Clusters	Protein names	Gene	Annotation	Organism
m.131282	1.45258	21	None
m.85895	-2.04184	21	Zinc finger protein	ZNF235_1	nucleic acid binding	Sipha flava (yellow sugarcane aphid)
m.128432	0.580196	21	At2g28710	At2g28710	DNA-binding transcription factor activity; nucleic acid binding	Arabidopsis thaliana
m.58073	0.227736	63	LRR and NB-ARC domains-containing disease resistance protein	At1g61190	ADP binding	Arabidopsis thaliana
m.17250	-2.23723	21	Receptor-like protein 3	RLP3	membrane; defense response	Arabidopsis thaliana
m.77636	-0.300633	21	Uncharacterized protein	g.177853		Sipha flava
m.13622	-1.22565	21	F6N23.21 protein	F6N23.21	lipid catabolic process	Arabidopsis thaliana
m.13624	1.6003	21	Transmembrane protein	Tmem161b	membrane	Sipha flava
m.129657	1.40511	21	Protein PLANT CADMIUM RESISTANCE 10	PCR10		Sipha flava
m.129654	1.39899	21	F-box protein At2g40910	At2g40910		Arabidopsis thaliana
m.120013	-0.23717	21	Probable protein phosphatase 2C 64	At4g38520	Catalytic activity	Arabidopsis thaliana
m.45637	0.444537	21	Beta-D-glucan exohydrolase-like protein	F13I12.60	carbohydrate metabolic process	Arabidopsis thaliana
m.72244	1.43181	21	Uncharacterized protein	g.412		Sipha flava
m.80317	-1.5679	21	FLYWCH-type domain-containing protein	g.20830		Sipha flava
m.80315	-1.57392	21	Bardet-Biedl syndrome 2	bbs2	BBSome; non-motile cilium assembly	Sipha flava
m.80314	-1.56296	21	Zinc finger protein-like 1	g.66350	Metal-binding	Sipha flava
m.159651	0.369989	21	Uncharacterized protein
m.98272	3.42823	21	Beta-galactosidase 17	BGAL17	carbohydrate metabolic process	Arabidopsis thaliana
m.98271	3.40463	21	Inactive beta-amylase 9	BAM9	polysaccharide catabolic process	Arabidopsis thaliana
m.122209	0.437845	21	Tetraspanin-12	TET12	May be involved in the regulation of cell differentiation
m.169569	-0.0187253	21	None
m.12139	1.16578	21	None
m.151519	0.330324	21	None
m.164797	0.785962	21	None
m.164793	0.801903	21	None
m.46370	1.74088	21	Jasmonoyl--L-amino acid synthetase JAR1	JAR1	cellular response to auxin stimulus; induced systemic resistance, jasmonic acid mediated signaling pathway	Arabidopsis thaliana
m.141239	0.256288	21	MADS-box protein	At5g49420	multicellular organism development	Arabidopsis thaliana
m.6541	0.536739	21	None
m.9023	0.14969	21	Dof zinc finger protein DOF3.2	DOF3.2	regulation of transcription, DNA-templated	Arabidopsis thaliana
m.164728	-0.41444	21	Ring canal kelch	kel_0		Sipha flava
m.107433	1.38843	21	None
m.121844	0.178812	21	Pentatricopeptide repeat-containing protein At5g18390, mitochondrial	At5g18390		Arabidopsis thaliana
m.121846	0.17894	21	Protein PIR	PIR	actin cytoskeleton organization; actin nucleation	Arabidopsis thaliana
m.121856	0.1764	21	Aminotransferase-like, plant mobile domain family protein	At5g18510	transaminase activity	Arabidopsis thaliana
m.164725	-0.0104119	21	None
m.171958	0.249138	21	Octanoyltransferase LIP2, mitochondrial	LIP2	Catalyzes the transfer of endogenously produced octanoic acid from octanoyl-acyl-carrier-protein onto the lipoyl domains of lipoate-dependent enzymes.	Arabidopsis thaliana
m.171957	0.255014	21	NADH dehydrogenase [ubiquinone] 1 alpha subcomplex subunit 13-A	MEE4	embryo development ending in seed dormancy	Arabidopsis thaliana
m.55055	-0.349783	21	None
m.122651	-0.247105	21	Prefoldin chaperone subunit family protein	At5g27330		Arabidopsis thaliana
m.78535	-0.202298	21	Uncharacterized protein	g.57887		Sipha flava
m.125062	-0.0448069	21	Protein kinase superfamily protein	MIK19.26	protein phosphorylation	Arabidopsis thaliana
m.136263	-0.044554	21	None
m.130220	0.746852	21	Expressed protein	At2g46550		Arabidopsis thaliana
m.130222	0.753942	21	Laccase-6	LAC6		Arabidopsis thaliana
m.130218	0.754404	21	Auxin response factor 11	ARF11	auxin-activated signaling pathway	Arabidopsis thaliana
m.130216	0.752981	21	Transcription factor ABA-INDUCIBLE bHLH-TYPE	AIB	abscisic acid-activated signaling pathway; response to abscisic acid	Arabidopsis thaliana
m.124515	0.305705	115	Transcription elongation factor (TFIIS) family protein	MFG13.7	translation elongation factor activity	Arabidopsis thaliana
m.124517	0.302118	115	F-box protein At5g51380	At5g51380	protein ubiquitination	Arabidopsis thaliana
m.37906	0.215441	1136	Agamous-like MADS-box protein AGL27	AGL27	Probable transcription factor involved in the negative regulation of flowering time in both long and short days, probably through the photoperiodic and vernalization pathways. Prevents premature flowering	Arabidopsis thaliana
m.97819	0.219891	21	Protein CHROMATIN REMODELING 24	CHR24	DNA helicase that acts as an essential component of the spindle assembly checkpoint (By similarity).	Arabidopsis thaliana
m.27280	0.0325286	21	Prohibitin-4, mitochondrial	PHB4	Prohibitin probably acts as a holdase/unfoldase for the stabilization of newly synthesized mitochondrial proteins	Arabidopsis thaliana
m.4059	0.0488632	21	Leucine-rich repeat neuronal protein 2	LRRN2		Sipha flava
m.4058	0.0451907	21	Bifunctional enolase 2/transcriptional activator	ENO2	Multifunctional enzyme that acts as an enolase involved in the metabolism and as a positive regulator of cold-responsive gene transcription. Binds to the cis-element the gene promoter of STZ/ZAT10, a zinc finger transcriptional repressor.	Arabidopsis thaliana
m.96830	0.252227	21	Regulator of telomere elongation helicase 1 homolog	RTEL1	ATP-dependent DNA helicase implicated in DNA replication, DNA repair and the maintenance of genomic stability.	Arabidopsis thaliana
m.85715	0.168456	352	Defensin-like protein 173	LCR63	defense response to fungus; killing of cells of other organism	Arabidopsis thaliana
m.85718	0.16035	352	Uncharacterized protein	g.40595		Arabidopsis thaliana
m.143996	0.643114	115	None
m.34286	-0.296474	21	Farnesyl pyrophosphate synthase 1, mitochondrial	FPS1	Catalyzes the sequential condensation of isopentenyl pyrophosphate with the allylic pyrophosphates, dimethylallyl pyrophosphate, and then with the resultant geranylpyrophosphate to the ultimate product farnesyl pyrophosphate.	Arabidopsis thaliana
m.51960	-0.39349	21	Basic leucine zipper 24	BZIP24	negative regulation of response to salt stress	Arabidopsis thaliana
m.28586	-0.216223	21	None
