# Supplementary material for: Proteomics data analysis using multiple statistical approaches identified proteins and metabolic networks associated with sucrose accumulation in sugarcane
Source: BMC Genomics. 2022 Jul 22;23:532. doi: 10.1186/s12864-022-08768-2 (PMC9308345; doi:10.1186/s12864-022-08768-2)
Supplement: Supplementary file 7 — Additional file 7. [file 12864_2022_8768_MOESM7_ESM.xlsx]

## Sheet: Sheet1
UniProtEntry	PIP	Clusters
m.159651	0	21
m.139600	0	9
m.440	0	13
m.96529	0	3
m.27957	0	246
m.32003	0	889
m.47339	0	38
m.136263	0	21
m.49002	0	652
m.136962	0	25
m.104961	0	7
m.119199	0	417
m.124515	0	115
m.74664	0	1138
m.73497	0	94
m.4058	0	21
m.150188	0	172
m.70215	0	166
m.8446	0.00592178	945
m.63124	0.121284	203
m.169139	0.14279	934
m.96035	0.151614	68
m.91845	0.152223	1278
m.11961	0.179208	212
m.67462	0.184222	496
m.80256	0.214815	1468
