# Supplementary material for: Proteomics data analysis using multiple statistical approaches identified proteins and metabolic networks associated with sucrose accumulation in sugarcane
Source: BMC Genomics. 2022 Jul 22;23:532. doi: 10.1186/s12864-022-08768-2 (PMC9308345; doi:10.1186/s12864-022-08768-2)
Supplement: Supplementary file 8 — Additional file 8. [file 12864_2022_8768_MOESM8_ESM.xls]

UniProtEntry
m.80256
m.104961
m.91845
m.11961
m.49002
m.119199
m.63124
m.73497
m.139600
m.67462
m.169139
m.74664
m.136962
m.70215
m.96529
m.150188
m.47339
m.27957
m.96035
m.8446
m.32003
m.440
