# Supplementary material for: Proteomics data analysis using multiple statistical approaches identified proteins and metabolic networks associated with sucrose accumulation in sugarcane
Source: BMC Genomics. 2022 Jul 22;23:532. doi: 10.1186/s12864-022-08768-2 (PMC9308345; doi:10.1186/s12864-022-08768-2)
Supplement: Supplementary file 9 — Additional file 9. [file 12864_2022_8768_MOESM9_ESM.xls]

UniProtEntry	KEGG	Blast Description Annotation	GO Names list	Signature Accession	Signature Description	InterPro Accession	InterPro Description	KEGG_Path
m.139779	zma:100285268	60S ribosomal L26-1 [Zea mays]	F:structural constituent of ribosome; P:cytoplasmic translation; P:ribosomal large subunit biogenesis; C:mitochondrion; C:cytosolic large ribosomal subunit	G3DSA:2.30.30.30;PF00467;PF16906;TIGR01080;PS01108;SM00739;cd06089;SSF50104	KOW motif;Ribosomal proteins L26 eukaryotic, L24P archaeal;rplX_A_E: ribosomal protein uL24;Ribosomal protein L24 signature.;KOW_RPL26	IPR014722;IPR005824;IPR005756;IPR005825;IPR008991	Ribosomal protein L2 domain 2;KOW;Ribosomal protein L26/L24P, eukaryotic/archaeal;Ribosomal protein L24/L26, conserved site;Translation protein SH3-like domain	Ribosome
m.26790	zma:100286309	elongation factor 1-alpha [Zea mays]	F:GTP binding; P:regulation of translational elongation; F:translation elongation factor activity; P:sulfur compound metabolic process; F:GTPase activity; F:sulfate adenylyltransferase (ATP) activity; P:purine nucleobase metabolic process; C:ribosome	PF00009;PF03143;G3DSA:3.40.50.300;SSF50447;cd03693;SSF52540;G3DSA:2.40.30.10;PF03144	Elongation factor Tu GTP binding domain;Elongation factor Tu C-terminal domain;EF1_alpha_II;Elongation factor Tu domain 2	IPR004160;IPR027417;IPR009000;IPR004161	Translation elongation factor EFTu/EF1A, C-terminal;P-loop containing nucleoside triphosphate hydrolase;Translation protein, beta-barrel domain;Translation elongation factor EFTu-like, domain 2	RNA transport
m.24471	zma:100194138	Coatomer subunit gamma-2	P:vesicle-mediated transport; F:structural molecule activity; C:Golgi membrane; P:intracellular protein transport; C:COPI vesicle coat	G3DSA:1.25.10.10;mobidb-lite;PF01602;PF16381;PF08752;PIRSF037093;SSF49348;SSF48371;G3DSA:2.60.40.1480;G3DSA:3.30.310.30;SSF55711	consensus disorder prediction;Adaptin N terminal region;Coatomer subunit gamma-1 C-terminal appendage platform;Coatomer gamma subunit appendage platform subdomain	IPR011989;IPR002553;IPR032154;IPR013040;IPR017106;IPR013041;IPR016024;IPR015873;IPR009028	Armadillo-like helical;Clathrin/coatomer adaptor, adaptin-like, N-terminal;Coatomer subunit gamma, C-terminal;Coatomer, gamma subunit, appendage, Ig-like subdomain;Coatomer gamma subunit;Coatomer/clathrin adaptor appendage, Ig-like subdomain;Armadillo-type fold;Clathrin alpha-adaptin/coatomer adaptor, appendage, C-terminal subdomain;Coatomer/calthrin adaptor appendage, C-terminal subdomain	NA
m.111093	zma:100273881	Dolichyl-diphosphooligosaccharide-- glycosyltransferase subunit 2	C:oligosaccharyltransferase complex; F:dolichyl-diphosphooligosaccharide-protein glycotransferase activity; C:plasmodesma; C:mitochondrion; C:integral component of membrane; C:Golgi apparatus; P:cellulose biosynthetic process; P:protein N-linked glycosylation via asparagine; C:vacuolar membrane; C:plant-type cell wall; C:plasma membrane	PF05817	Oligosaccharyltransferase subunit Ribophorin II	IPR008814	Dolichyl-diphosphooligosaccharide--protein glycosyltransferase subunit Swp1	Metabolic pathways;Protein processing in endoplasmic reticulum;N-Glycan biosynthesis
m.121239	zma:541845	glutathione transferase GST 23-like	P:obsolete glutathione conjugation reaction; P:toxin catabolic process; C:cytoplasm; P:glutathione metabolic process; F:glutathione transferase activity; P:defense response	PF13410;SSF47616;SSF52833;cd03058;PS50404;PF02798;G3DSA:1.20.1050.10;PS50405;SFLDG01152;G3DSA:3.40.30.10;cd03185	Glutathione S-transferase, C-terminal domain;GST_N_Tau;Soluble glutathione S-transferase N-terminal domain profile.;Glutathione S-transferase, N-terminal domain;Soluble glutathione S-transferase C-terminal domain profile.;Main.3: Omega- and Tau-like;GST_C_Tau	IPR010987;IPR012336;IPR004045	Glutathione S-transferase, C-terminal-like;Thioredoxin-like fold;Glutathione S-transferase, N-terminal	Metabolic pathways;Glutathione metabolism
m.47736	zma:100277436	[Hordeum vulgare vulgare]	C:chloroplast thylakoid membrane	Coil				NA
m.148234	zma:103645840	D-3-phosphoglycerate dehydrogenase [Zea mays]	F:NAD binding; F:phosphoglycerate dehydrogenase activity; P:L-serine biosynthetic process; F:amino acid binding; C:plastid; P:glycine metabolic process; P:threonine metabolic process	PS00670;PF02826;PS00671;SSF52283;PF00389;cd12173;G3DSA:3.40.50.720;SSF51735;SM00997	D-isomer specific 2-hydroxyacid dehydrogenases signature 2.;D-isomer specific 2-hydroxyacid dehydrogenase, NAD binding domain;D-isomer specific 2-hydroxyacid dehydrogenases signature 3.;D-isomer specific 2-hydroxyacid dehydrogenase, catalytic domain;PGDH_4	IPR029753;IPR006140;IPR006139;IPR016040;IPR015878	D-isomer specific 2-hydroxyacid dehydrogenase, NAD-binding domain conserved site;D-isomer specific 2-hydroxyacid dehydrogenase, NAD-binding domain;D-isomer specific 2-hydroxyacid dehydrogenase, catalytic domain;NAD(P)-binding domain;S-adenosyl-L-homocysteine hydrolase, NAD binding domain	Metabolic pathways;Carbon metabolism;Biosynthesis of amino acids;Glycine, serine and threonine metabolism;Cysteine and methionine metabolism
m.46373	zma:100282792	26S proteasome non-ATPase regulatory subunit 3	P:regulation of protein catabolic process; C:proteasome regulatory particle, lid subcomplex; F:enzyme regulator activity; C:plastid; P:ubiquitin-dependent protein catabolic process	SM00753;mobidb-lite;G3DSA:1.10.10.10;SSF46785;PF08375;SM00088;PF01399;Coil	motif in proteasome subunits, Int-6, Nip-1 and TRIP-15;consensus disorder prediction;Proteasome regulatory subunit C-terminal;PCI domain	IPR011991;IPR013586;IPR000717	Winged helix-turn-helix DNA-binding domain;26S proteasome regulatory subunit, C-terminal;Proteasome component (PCI) domain	Proteasome
m.116235	zma:100284101	TPA: RNA-binding	F:nucleotide binding; F:nucleic acid binding; P:transport; C:intracellular	SSF54928;mobidb-lite;SM00360;PS50102;cd00590;PF00076;G3DSA:3.30.70.330	consensus disorder prediction;Eukaryotic RNA Recognition Motif (RRM) profile.;RRM_SF;RNA recognition motif. (a.k.a. RRM, RBD, or RNP domain)	IPR000504;IPR012677	RNA recognition motif domain;Nucleotide-binding alpha-beta plait domain	NA
m.82036	zma:100279748	phosphoenolpyruvate carboxykinase [ATP]-like [Brachypodium distachyon]	F:phosphoenolpyruvate carboxykinase (ATP) activity; F:ATP binding; P:gluconeogenesis; C:cytoplasm; P:tricarboxylic acid cycle; F:kinase activity; P:carbon utilization	Coil;SSF68923;PF01293;G3DSA:3.40.449.10;mobidb-lite	Phosphoenolpyruvate carboxykinase;consensus disorder prediction	IPR008210;IPR001272	Phosphoenolpyruvate carboxykinase, N-terminal;Phosphoenolpyruvate carboxykinase, ATP-utilising	Metabolic pathways;Carbon metabolism;Biosynthesis of secondary metabolites;Glycolysis / Gluconeogenesis;Carbon fixation in photosynthetic organisms;Pyruvate metabolism;Citrate cycle (TCA cycle)
m.78744	zma:541714	5-methyltetrahydropteroyltriglutamate--homocysteine methyltransferase 1 [Brachypodium distachyon]	F:methionine synthase activity; F:zinc ion binding; C:cytosol; C:extracellular region; P:homocysteine metabolic process; F:5-methyltetrahydropteroyltriglutamate-homocysteine S-methyltransferase activity	SSF51726;PF08267;G3DSA:3.20.20.210	Cobalamin-independent synthase, N-terminal domain	IPR013215	Cobalamin-independent methionine synthase MetE, N-terminal	Metabolic pathways;Biosynthesis of secondary metabolites;Biosynthesis of amino acids;Cysteine and methionine metabolism;Selenocompound metabolism
m.132312	zma:542347	translocase subunit chloroplastic	C:chloroplast stroma; F:ATP binding; P:protein targeting; P:regulation of photosynthesis; F:ATPase-coupled protein transmembrane transporter activity; C:chloroplast envelope; P:trichome morphogenesis; P:chloroplast organization; P:protein import; C:plasma membrane; P:response to absence of light; C:chloroplast thylakoid membrane	SSF52540;G3DSA:3.90.1440.10;cd00046;mobidb-lite;PR00906;PF07516;G3DSA:1.10.3060.10;PF01043;PF07517;SSF81767;SSF81886;TIGR00963;PS01312;G3DSA:3.40.50.300;SM00957;MF_01382;SM00958;PS51196	DEXDc;consensus disorder prediction;SecA protein signature;SecA Wing and Scaffold domain;SecA preprotein cross-linking domain;SecA DEAD-like domain;secA: preprotein translocase, SecA subunit;SecA family signature.;Protein translocase subunit SecA [secA].;SecA family profile.	IPR027417;IPR011130;IPR000185;IPR011116;IPR011115;IPR020937;IPR014018	P-loop containing nucleoside triphosphate hydrolase;SecA preprotein, cross-linking domain;Protein translocase subunit SecA;SecA Wing/Scaffold;SecA DEAD-like, N-terminal;SecA conserved site;SecA motor DEAD	Protein export
m.35846	zma:100194345	40S ribosomal S17-4 [Zea mays]	F:structural constituent of ribosome; C:cytosolic small ribosomal subunit; P:ribosomal small subunit assembly; P:translation	SSF116820;G3DSA:1.10.60.20;MF_00511;mobidb-lite;PF00833	30S ribosomal protein S17e [rps17e].;consensus disorder prediction;Ribosomal S17	IPR001210	Ribosomal protein S17e	Ribosome
m.106515	zma:100279874	transport Sec31A-like isoform X1 [Zea mays]		mobidb-lite	consensus disorder prediction			Protein processing in endoplasmic reticulum
m.149883	zma:100280657	60S ribosomal L4 [Zea mays]	F:structural constituent of ribosome; P:ribosome biogenesis; C:cytosolic large ribosomal subunit; P:translation	mobidb-lite;PF14374	consensus disorder prediction;60S ribosomal protein L4 C-terminal domain	IPR025755	60S ribosomal protein L4, C-terminal domain	Ribosome
m.89260	zma:100304007	remorin [Zea mays]	F:galacturonate binding; P:cell-cell signaling; C:plasma membrane	PF03763;Coil;mobidb-lite;PF03766	Remorin, C-terminal region;consensus disorder prediction;Remorin, N-terminal region	IPR005516;IPR005518	Remorin, C-terminal;Remorin, N-terminal	NA
m.69031	zma:542604	zeta-carotene desaturase [Triticum aestivum]	C:chromoplast; P:carotenoid biosynthetic process; F:9,9'-dicis-carotene:quinone oxidoreductase activity; C:chloroplast envelope; F:carotene 7,8-desaturase activity; P:steroid biosynthetic process; P:9,9'-di-cis-zeta-carotene desaturation to 7,9,7',9'-tetra-cis-lycopene; F:7,9,9'-tricis-neurosporene:quinone oxidoreductase activity	G3DSA:3.40.50.720;PR00419;SSF51905;PF01593;TIGR02732;mobidb-lite	Adrenodoxin reductase family signature;Flavin containing amine oxidoreductase;zeta_caro_desat: 9,9'-di-cis-zeta-carotene desaturase;consensus disorder prediction	IPR016040;IPR023753;IPR002937;IPR014103	NAD(P)-binding domain;FAD/NAD(P)-binding domain;Amine oxidase;Zeta-carotene desaturase	Metabolic pathways;Biosynthesis of secondary metabolites;Carotenoid biosynthesis
m.114582	zma:100273619	far upstream element-binding 2-like isoform X2	F:RNA binding	mobidb-lite;cd00105;Coil;PF00013;SM00322;G3DSA:3.30.1370.10;PS50084;SSF54791	consensus disorder prediction;KH-I;KH domain;Type-1 KH domain profile.	IPR004088;IPR004087	K Homology domain, type 1;K Homology domain	NA
m.73920	zma:100216789	thioredoxin reductase NTRC	P:regulation of starch biosynthetic process; P:carotenoid biosynthetic process; F:identical protein binding; P:regulation of chlorophyll biosynthetic process; F:thioredoxin-disulfide reductase activity; F:enzyme activator activity; P:cell redox homeostasis; P:response to cadmium ion; P:hydrogen peroxide catabolic process; C:chloroplast; P:obsolete electron transport; P:pyrimidine nucleobase metab…	PR00469;PF00085;mobidb-lite;cd02949;PS00573;G3DSA:3.50.50.60;PF07992;PS51352;G3DSA:3.40.30.10;TIGR01292;PR00368;SSF51905;SSF52833	Pyridine nucleotide disulphide reductase class-II signature;Thioredoxin;consensus disorder prediction;TRX_NTR;Pyridine nucleotide-disulphide oxidoreductases class-II active site.;Pyridine nucleotide-disulphide oxidoreductase;Thioredoxin domain profile.;TRX_reduct: thioredoxin-disulfide reductase;FAD-dependent pyridine nucleotide reductase signature	IPR000103;IPR013766;IPR008255;IPR023753;IPR012336;IPR005982	Pyridine nucleotide-disulphide oxidoreductase, class-II;Thioredoxin domain;Pyridine nucleotide-disulphide oxidoreductase, class-II, active site;FAD/NAD(P)-binding domain;Thioredoxin-like fold;Thioredoxin reductase	Selenocompound metabolism
m.153271	zma:103627307	calmodulin-binding 60 B-like isoform X1 [Setaria italica]	F:calmodulin binding; P:response to stress	PF07887;mobidb-lite	Calmodulin binding protein-like;consensus disorder prediction	IPR012416	CALMODULIN-BINDING PROTEIN60	NA
m.151156	zma:100273288	calreticulin-3 precursor [Zea mays]	P:calcium ion homeostasis; F:unfolded protein binding; P:salicylic acid biosynthetic process; P:protein folding; P:plant-type hypersensitive response; P:defense response to bacterium; P:cellular response to nitrogen starvation; C:endoplasmic reticulum membrane; P:systemic acquired resistance; P:anthocyanin-containing compound metabolic process; F:calcium ion binding; C:integral component of membr…	PS00803;SSF49899;PR00626;PS00804;mobidb-lite;PF00262;G3DSA:2.60.120.200	Calreticulin family signature 1.;Calreticulin signature;Calreticulin family signature 2.;consensus disorder prediction;Calreticulin family	IPR018124;IPR013320;IPR001580	Calreticulin/calnexin, conserved site;Concanavalin A-like lectin/glucanase domain;Calreticulin/calnexin	Protein processing in endoplasmic reticulum;Phagosome
m.48491	zma:100281825	TPA: basic endochitinase [Zea mays]	F:chitinase activity; P:cell wall macromolecule catabolic process; F:chitin binding; P:polysaccharide catabolic process; P:chitin catabolic process; C:integral component of membrane; P:defense response	PS00774;SSF53955;PF00182;cd00325;G3DSA:1.10.530.10	Chitinases family 19 signature 2.;Chitinase class I;chitinase_glyco_hydro_19	IPR000726;IPR023346	Glycoside hydrolase, family 19, catalytic;Lysozyme-like domain	Metabolic pathways;Amino sugar and nucleotide sugar metabolism;MAPK signaling pathway - plant
m.106775	zma:542690	4-hydroxy-3-methylbut-2-en-1-yl diphosphate synthase (ferredoxin) chloroplastic [Citrus sinensis]	P:chlorophyll biosynthetic process; P:regulation of multi-organism process; P:aromatic amino acid family metabolic process; P:detection of biotic stimulus; P:response to blue light; P:vitamin metabolic process; P:nucleotide metabolic process; P:unsaturated fatty acid biosynthetic process; F:double-stranded RNA binding; F:iron ion binding; P:response to far red light; P:positive regulation of tran…	TIGR00612;PF04551;MF_00159;PIRSF037336	ispG_gcpE: 4-hydroxy-3-methylbut-2-en-1-yl diphosphate synthase;GcpE protein;4-hydroxy-3-methylbut-2-en-1-yl diphosphate synthase (ferredoxin) [ispG].	IPR004588;IPR017178	4-hydroxy-3-methylbut-2-en-1-yl diphosphate synthase, bacterial-type;4-hydroxy-3-methylbut-2-en-1-yl diphosphate synthase, atypical	Metabolic pathways;Biosynthesis of secondary metabolites;Terpenoid backbone biosynthesis
m.4713	zma:100286357	60S ribosomal L27a-3 [Zea mays]	F:structural constituent of ribosome; P:ribosome biogenesis; C:cytosolic large ribosomal subunit; P:translation	PF00828;G3DSA:3.100.10.10;PS00475;SSF52080	Ribosomal proteins 50S-L15, 50S-L18e, 60S-L27A;Ribosomal protein L15 signature.	IPR021131;IPR001196	Ribosomal protein L18e/L15P;Ribosomal protein L15, conserved site	Ribosome
m.158265	zma:100382048	hypothetical protein SORBI_003G087000	C:integral component of membrane	mobidb-lite;PF10151	consensus disorder prediction;TMEM214, C-terminal, caspase 4 activator	IPR019308	Transmembrane protein 214	NA
m.160251	zma:103647314	Calreticulin precursor [Zea mays]	C:endoplasmic reticulum lumen; P:multicellular organism development; F:calcium ion binding; F:unfolded protein binding; P:sequestering of calcium ion; F:carbohydrate binding; P:protein folding	G3DSA:2.60.120.200;mobidb-lite;PF00262;PS00803;SSF49899	consensus disorder prediction;Calreticulin family;Calreticulin family signature 1.	IPR013320;IPR001580;IPR018124	Concanavalin A-like lectin/glucanase domain;Calreticulin/calnexin;Calreticulin/calnexin, conserved site	Protein processing in endoplasmic reticulum;Phagosome
m.85608	zma:541999	adenosine kinase 2	F:adenosine kinase activity; P:purine ribonucleoside salvage; P:purine nucleobase metabolic process	mobidb-lite;SSF53613;G3DSA:3.30.1110.10;G3DSA:3.40.1190.20;PR00989;cd01168;PF00294;PS00584	consensus disorder prediction;Adenosine kinase signature;adenosine_kinase;pfkB family carbohydrate kinase;pfkB family of carbohydrate kinases signature 2.	IPR029056;IPR001805;IPR011611;IPR002173	Ribokinase-like;Adenosine kinase;Carbohydrate kinase PfkB;Carbohydrate/puine kinase, PfkB, conserved site	Metabolic pathways;Purine metabolism
m.1402	zma:100285774	oxysterol-binding -related 3A-like		PF01237;SSF144000;mobidb-lite	Oxysterol-binding protein;consensus disorder prediction	IPR000648	Oxysterol-binding protein	NA
m.106884	zma:542629	glutathione S-transferase 6 [Zea mays]	P:obsolete glutathione conjugation reaction; C:cytoplasm; P:glutathione metabolic process; F:glutathione transferase activity	PS50405;PF13417;PF00043;G3DSA:1.20.1050.10;cd03187;G3DSA:3.40.30.10;SSF47616;SSF52833;PS50404;SFLDG01154	Soluble glutathione S-transferase C-terminal domain profile.;Glutathione S-transferase, N-terminal domain;Glutathione S-transferase, C-terminal domain;GST_C_Phi;Soluble glutathione S-transferase N-terminal domain profile.;Main.5: Phi-like	IPR010987;IPR004045;IPR004046;IPR034347;IPR012336	Glutathione S-transferase, C-terminal-like;Glutathione S-transferase, N-terminal;Glutathione S-transferase, C-terminal;Glutathione S-transferases Phi, C-terminal;Thioredoxin-like fold	Metabolic pathways;Glutathione metabolism
m.153051	zma:100502020	fructose-bisphosphate aldolase chloroplastic	P:gluconeogenesis; P:response to salt stress; P:inositol metabolic process; P:pentose-phosphate shunt; P:glycolytic process; C:chloroplast thylakoid; P:mannose metabolic process; F:helicase activity; P:fructose metabolic process; F:fructose-bisphosphate aldolase activity; P:glucose catabolic process; F:nucleic acid binding; F:ATP binding; P:response to oxidative stress; C:mitochondrion; C:plastog…	PS00158;SSF51569;PF00274;cd00948;mobidb-lite;G3DSA:3.20.20.70	Fructose-bisphosphate aldolase class-I active site.;Fructose-bisphosphate aldolase class-I;FBP_aldolase_I_a;consensus disorder prediction	IPR029768;IPR000741;IPR013785	Fructose-bisphosphate aldolase class-I active site;Fructose-bisphosphate aldolase, class-I;Aldolase-type TIM barrel	Metabolic pathways;Carbon metabolism;Biosynthesis of secondary metabolites;Glycolysis / Gluconeogenesis;Carbon fixation in photosynthetic organisms;Biosynthesis of amino acids;Pentose phosphate pathway;Fructose and mannose metabolism
m.27068	zma:100272293	phospho-2-dehydro-3-deoxyheptonate aldolase chloroplastic-like	P:L-phenylalanine biosynthetic process; P:tryptophan biosynthetic process; P:tyrosine biosynthetic process; F:3-deoxy-7-phosphoheptulonate synthase activity	PF01474;TIGR01358;mobidb-lite;SSF51569	Class-II DAHP synthetase family;DAHP_synth_II: 3-deoxy-7-phosphoheptulonate synthase;consensus disorder prediction	IPR002480	DAHP synthetase, class II	Metabolic pathways;Biosynthesis of secondary metabolites;Biosynthesis of amino acids;Phenylalanine, tyrosine and tryptophan biosynthesis
m.54798	zma:100280237	staphylococcal nuclease domain-containing 1-like	C:transcription factor complex; F:transcription cofactor activity; P:posttranscriptional gene silencing by RNA; C:RISC complex; P:regulation of transcription, DNA-templated	SSF63748;SM00333;PF00567;PS50830;mobidb-lite;G3DSA:2.40.50.90;SSF50199;cd04508;Coil;PS50304;PF00565;G3DSA:2.30.30.140;SM00318;PIRSF017179	Tudor domain;Thermonuclease domain profile.;consensus disorder prediction;TUDOR;Tudor domain profile.;Staphylococcal nuclease homologue	IPR002999;IPR016071;IPR016685	Tudor domain;Staphylococcal nuclease (SNase-like), OB-fold;RNA-induced silencing complex, nuclease component Tudor-SN	NA
m.172191	zma:100274265	dihydropyrimidine dehydrogenase [NADP(+)]-like	C:chloroplast stroma; P:pantothenate biosynthetic process; P:'de novo' pyrimidine nucleobase biosynthetic process; P:beta-alanine metabolic process; F:dihydroorotate dehydrogenase activity; P:uracil catabolic process; F:dihydropyrimidine dehydrogenase (NADP+) activity	SSF51395;TIGR01037;cd02940;G3DSA:3.20.20.70;mobidb-lite;PF01180	pyrD_sub1_fam: dihydroorotate dehydrogenase family protein;DHPD_FMN;consensus disorder prediction;Dihydroorotate dehydrogenase	IPR005720;IPR013785	Dihydroorotate dehydrogenase domain;Aldolase-type TIM barrel	Metabolic pathways;beta-Alanine metabolism;Pantothenate and CoA biosynthesis;Pyrimidine metabolism
m.123343	zma:101202708	NADP-dependent oxidoreductase P1	F:zinc ion binding; F:2-alkenal reductase [NAD(P)] activity	SSF50129;PF16884;PF00107;SSF51735;G3DSA:3.40.50.720;G3DSA:3.90.180.10	N-terminal domain of oxidoreductase;Zinc-binding dehydrogenase	IPR011032;IPR013149;IPR016040	GroES-like;Alcohol dehydrogenase, C-terminal;NAD(P)-binding domain	NA
m.52846	zma:100282820	pyruvate cytosolic isozyme-like	F:magnesium ion binding; F:pyruvate kinase activity; P:gluconeogenesis; F:potassium ion binding; P:purine nucleobase metabolic process; F:kinase activity; P:carbon utilization	SSF51621;PR01050;SSF50800;G3DSA:2.40.33.10;PF00224;G3DSA:3.20.20.60	Pyruvate kinase family signature;Pyruvate kinase, barrel domain	IPR015813;IPR001697;IPR011037;IPR015806;IPR015793	Pyruvate/Phosphoenolpyruvate kinase-like domain;Pyruvate kinase;Pyruvate kinase-like, insert domain;Pyruvate kinase, beta-barrel insert domain;Pyruvate kinase, barrel	Metabolic pathways;Carbon metabolism;Biosynthesis of secondary metabolites;Glycolysis / Gluconeogenesis;Biosynthesis of amino acids;Pyruvate metabolism;Purine metabolism
m.128501	zma:100285246	40S ribosomal S18 [Zea mays]	F:RNA binding; F:structural constituent of ribosome; C:cytosol; P:ribosome biogenesis; C:small ribosomal subunit; P:translation	PS50159;MF_01315;G3DSA:1.10.8.50;PF00416;PS00646;PIRSF002134;G3DSA:4.10.910.10;SSF46946	Ribosomal protein S13 family profile.;30S ribosomal protein S13 [rpsM].;Ribosomal protein S13/S18;Ribosomal protein S13 signature.	IPR001892;IPR018269;IPR027437;IPR010979	Ribosomal protein S13;Ribosomal protein S13, conserved site;30s ribosomal protein S13, C-terminal;Ribosomal protein S13-like, H2TH	Ribosome
m.151921	zma:100191423	deoxyribodipyrimidine photolyase family [Zea mays]	C:mitochondrion; C:integral component of membrane; F:lyase activity; F:hydrolase activity	SSF52425;G3DSA:3.40.50.1820;G3DSA:3.40.50.620;PS51645;PF12697;PR00111;PF00875;SSF53474	Photolyase/cryptochrome alpha/beta domain profile.;Alpha/beta hydrolase family;Alpha/beta hydrolase fold signature;DNA photolyase	IPR006050;IPR029058;IPR014729;IPR000073	DNA photolyase, N-terminal;Alpha/Beta hydrolase fold;Rossmann-like alpha/beta/alpha sandwich fold;Alpha/beta hydrolase fold-1	NA
m.48035	zma:103504721	60S ribosomal L36-2 [Zea mays]	F:structural constituent of ribosome; P:cytoplasmic translation; P:ribosome biogenesis; C:cytosolic large ribosomal subunit	mobidb-lite;PS01190;PF01158	consensus disorder prediction;Ribosomal protein L36e signature.;Ribosomal protein L36e	IPR000509	Ribosomal protein L36e	Ribosome
m.149864	zma:100280657	60S ribosomal L4 [Zea mays]	F:structural constituent of ribosome; P:ribosome biogenesis; C:cytosolic large ribosomal subunit; P:translation	PS00939;PF00573;SSF52166;mobidb-lite;G3DSA:3.40.1370.10;PF14374	Ribosomal protein L1e signature.;Ribosomal protein L4/L1 family;consensus disorder prediction;60S ribosomal protein L4 C-terminal domain	IPR013000;IPR002136;IPR023574;IPR025755	Ribosomal protein L4/L1e, eukaryotic/archaeal, conserved site;Ribosomal protein L4/L1e;Ribosomal protein L4 domain;60S ribosomal protein L4, C-terminal domain	Ribosome
m.62660	zma:100192761	Peroxidase 12	F:peroxidase activity; P:response to oxidative stress; F:metal ion binding; P:obsolete peroxidase reaction; P:plant-type cell wall organization; C:extracellular region; C:plant-type cell wall; F:heme binding; P:hydrogen peroxide catabolic process	PS50873;G3DSA:1.10.420.10;SSF48113;PR00458;PR00461;cd00693;G3DSA:1.10.520.10;PF00141;PS00435	Plant heme peroxidase family profile.;Haem peroxidase superfamily signature;Plant peroxidase signature;secretory_peroxidase;Peroxidase;Peroxidases proximal heme-ligand signature.	IPR002016;IPR010255;IPR000823;IPR033905;IPR019793	Haem peroxidase, plant/fungal/bacterial;Haem peroxidase;Plant peroxidase;Secretory peroxidase;Peroxidases heam-ligand binding site	Metabolic pathways;Biosynthesis of secondary metabolites;Phenylpropanoid biosynthesis
m.21448	zma:100276525	RETICULATA-RELATED chloroplastic-like [Brachypodium distachyon]	C:chloroplast inner membrane; C:mitochondrion	PF11891;mobidb-lite	Protein RETICULATA-related;consensus disorder prediction	IPR021825	Protein RETICULATA-related	NA
m.167443	zma:100280242	puromycin-sensitive aminopeptidase isoform X1 [Elaeis guineensis]	F:zinc ion binding; P:peptide catabolic process; F:antiporter activity; C:mitochondrion; C:integral component of membrane; F:metalloaminopeptidase activity; F:peptide binding; C:plasma membrane; F:drug transmembrane transporter activity	cd09600;G3DSA:1.10.390.10;SSF55486;SSF63737;G3DSA:1.25.50.10;PR00756;TIGR02414;PF01433;PF11940	M1_APN_1;Membrane alanyl dipeptidase (M1) family signature;pepN_proteo: aminopeptidase N;Peptidase family M1;Domain of unknown function (DUF3458)	IPR012779;IPR024601;IPR014782	Peptidase M1, alanyl aminopeptidase;Peptidase M1, alanyl aminopeptidase, C-terminal;Peptidase M1, membrane alanine aminopeptidase, N-terminal	Metabolic pathways;Glutathione metabolism
m.16402	zma:100281254	oxidoreductase [Zea mays]	F:oxidoreductase activity; C:plastid	SSF51735;G3DSA:3.40.50.720;mobidb-lite;SSF55347;PF01408;G3DSA:3.30.360.10	consensus disorder prediction;Oxidoreductase family, NAD-binding Rossmann fold	IPR016040;IPR000683	NAD(P)-binding domain;Oxidoreductase, N-terminal	NA
m.162758	zma:100272476	TPA: glutathione S-transferase domain containing [Zea mays]	P:obsolete glutathione conjugation reaction; P:obsolete electron transport; F:protein disulfide oxidoreductase activity; C:cytoplasm; F:electron carrier activity; P:glutathione metabolic process; C:integral component of membrane; F:glutathione transferase activity; P:cell redox homeostasis	SFLDG01202;SFLDG01181;PS00195;SSF52833;PF13417;PS51354;cd03041;PS50404;G3DSA:3.40.30.10	SUF2.2;SUF2;Glutaredoxin active site.;Glutathione S-transferase, N-terminal domain;Glutaredoxin domain profile.;GST_N_2GST_N;Soluble glutathione S-transferase N-terminal domain profile.	IPR011767;IPR012336;IPR004045;IPR002109	Glutaredoxin active site;Thioredoxin-like fold;Glutathione S-transferase, N-terminal;Glutaredoxin	NA
m.123145	zma:100382365	GDSL esterase lipase At5g45910-like [Setaria italica]	F:hydrolase activity, acting on ester bonds	SSF52266;cd01837;Coil;PF00657;G3DSA:3.40.50.1110	SGNH_plant_lipase_like;GDSL-like Lipase/Acylhydrolase	IPR013830;IPR001087	SGNH hydrolase-type esterase domain;GDSL lipase/esterase	NA
m.173003		ATPase subunit 8 (mitochondrion) [Zea mays mays]	C:mitochondrial proton-transporting ATP synthase complex, coupling factor F(o); F:ATP binding; C:chloroplast; P:obsolete electron transport; F:oxidoreductase activity; F:electron carrier activity; P:respiratory electron transport chain; C:integral component of membrane; C:vacuole; P:ATP synthesis coupled proton transport; F:proton-transporting ATP synthase activity, rotational mechanism; F:cobalt…	PF02326;PF06449	Plant ATP synthase F0;Mitochondrial domain of unknown function (DUF1082)	IPR003319;IPR009455	ATP synthase YMF19-like, N-terminal;ATP synthase YMF19, uncharacterised, C-terminal	NA
m.38062	zma:100282959	60S ribosomal L10-3 [Zea mays]	F:structural constituent of ribosome; C:cytosolic large ribosomal subunit; P:ribosomal large subunit assembly; P:translation	TIGR00279;PIRSF005590;PS01257;PF00252;cd01433;G3DSA:3.90.1170.10;SSF54686	uL16_euk_arch: ribosomal protein uL16;Ribosomal protein L10e signature.;Ribosomal protein L16p/L10e;Ribosomal_L16_L10e	IPR001197;IPR018255;IPR016180	Ribosomal protein L10e;Ribosomal protein L10e, conserved site;Ribosomal protein L10e/L16	Ribosome
m.53592	zma:100217177	ribosome-recycling chloroplastic	C:chloroplast stroma; P:defense response to fungus, incompatible interaction; F:copper ion binding; P:embryo development ending in seed dormancy; C:cytosol; F:ribosomal large subunit binding; P:cytoplasmic translational termination; P:chloroplast organization; P:plastid translation; C:thylakoid	Coil;G3DSA:1.10.132.20;PF01765;MF_00040;TIGR00496;cd00520;SSF55194	Ribosome recycling factor;Ribosome-recycling factor [frr].;frr: ribosome recycling factor;RRF	IPR023584;IPR002661	Ribosome recycling factor domain;Ribosome recycling factor	NA
m.80937	zma:542717	isoflavone reductase	C:cytoplasm; F:oxidoreductase activity	PF05368;SSF51735;G3DSA:3.90.25.10	NmrA-like family	IPR008030;IPR016040	NmrA-like domain;NAD(P)-binding domain	NA
m.131919	zma:100274112	proteasome subunit beta type-3	C:nucleus; C:cytoplasm; C:proteasome core complex; F:threonine-type endopeptidase activity; P:proteolysis involved in cellular protein catabolic process	PF00227;cd03759;PS00854;SSF56235;PS51476;G3DSA:3.60.20.10	Proteasome subunit;proteasome_beta_type_3;Proteasome beta-type subunits signature.;Proteasome beta-type subunit profile.	IPR001353;IPR033811;IPR016050;IPR029055;IPR023333	Proteasome, subunit alpha/beta;Proteasome beta 3 subunit;Proteasome beta-type subunit, conserved site;Nucleophile aminohydrolases, N-terminal;Proteasome B-type subunit	Proteasome
m.153339	zma:100283974	40S ribosomal S2-3	F:RNA binding; F:structural constituent of ribosome; C:cytosolic small ribosomal subunit; P:ribosome biogenesis; P:translation	PF00333;G3DSA:3.30.230.10;PS50881;PS00585;G3DSA:3.30.160.20;TIGR01020;SSF54768;SSF54211;PF03719	Ribosomal protein S5, N-terminal domain;S5 double stranded RNA-binding domain profile.;Ribosomal protein S5 signature.;uS5_euk_arch: ribosomal protein uS5;Ribosomal protein S5, C-terminal domain	IPR013810;IPR014721;IPR018192;IPR014720;IPR005711;IPR020568;IPR005324	Ribosomal protein S5, N-terminal;Ribosomal protein S5 domain 2-type fold, subgroup;Ribosomal protein S5, N-terminal, conserved site;Double-stranded RNA-binding domain;Ribosomal protein S5, eukaryotic/archaeal;Ribosomal protein S5 domain 2-type fold;Ribosomal protein S5, C-terminal	Ribosome
m.14383	zma:100382103	26S proteasome non-ATPase regulatory subunit 12 homolog A-like [Brachypodium distachyon]	P:proteasome-mediated ubiquitin-dependent protein catabolic process; C:cytoplasm; C:integral component of membrane; C:proteasome regulatory particle, lid subcomplex; C:nuclear proteasome complex	SM00753;G3DSA:1.10.10.10;PF01399;SM00088;SSF46785;Coil;mobidb-lite	motif in proteasome subunits, Int-6, Nip-1 and TRIP-15;PCI domain;consensus disorder prediction	IPR011991;IPR000717	Winged helix-turn-helix DNA-binding domain;Proteasome component (PCI) domain	Proteasome
m.16362	zma:100276114	TOPLESS-like isoform X1 [Phoenix dactylifera]	P:regulation of transcription, DNA-templated	PS50294;PF00400;G3DSA:2.130.10.10;SSF50978;SM00320;PS00678;PS50082;mobidb-lite;SSF50998;cd00200	Trp-Asp (WD) repeats circular profile.;WD domain, G-beta repeat;Trp-Asp (WD) repeats signature.;Trp-Asp (WD) repeats profile.;consensus disorder prediction;WD40	IPR017986;IPR001680;IPR015943;IPR019775;IPR011047	WD40-repeat-containing domain;WD40 repeat;WD40/YVTN repeat-like-containing domain;WD40 repeat, conserved site;Quinoprotein alcohol dehydrogenase-like superfamily	NA
m.122200	zma:542023	1-deoxy-D-xylulose 5-phosphate chloroplastic	C:chloroplast stroma; F:1-deoxy-D-xylulose-5-phosphate reductoisomerase activity; P:isopentenyl diphosphate biosynthetic process, methylerythritol 4-phosphate pathway involved in terpenoid biosynthetic process; F:NADPH binding; F:manganese ion binding; P:steroid biosynthetic process; F:isomerase activity	SSF69055;PF13288;PIRSF006205;SSF51735;G3DSA:3.40.50.720;MF_00183;TIGR00243;PF08436;mobidb-lite;Coil;SSF55347;G3DSA:1.10.1740.10;PF02670	DXP reductoisomerase C-terminal domain;1-deoxy-D-xylulose 5-phosphate reductoisomerase [dxr].;Dxr: 1-deoxy-D-xylulose 5-phosphate reductoisomerase;1-deoxy-D-xylulose 5-phosphate reductoisomerase C-terminal;consensus disorder prediction;1-deoxy-D-xylulose 5-phosphate reductoisomerase	IPR026877;IPR003821;IPR016040;IPR013644;IPR013512	DXP reductoisomerase C-terminal domain;1-deoxy-D-xylulose 5-phosphate reductoisomerase;NAD(P)-binding domain;1-deoxy-D-xylulose 5-phosphate reductoisomerase, C-terminal;1-deoxy-D-xylulose 5-phosphate reductoisomerase, N-terminal	Metabolic pathways;Biosynthesis of secondary metabolites;Terpenoid backbone biosynthesis
m.59429	zma:100217069	nascent polypeptide-associated complex subunit alpha 1		Coil;cd14415;SM01407;mobidb-lite;PS51151;PF01849;G3DSA:1.10.8.10	UBA_NACA_NACP1;consensus disorder prediction;NAC A/B domain profile.;NAC domain	IPR002715	Nascent polypeptide-associated complex NAC domain	NA
m.18629	zma:542540	myo-inositol-1-phosphate synthase	F:inositol-3-phosphate synthase activity; C:cytoplasm; P:inositol biosynthetic process; P:phospholipid biosynthetic process; P:streptomycin biosynthetic process	SSF55347;PF07994;PIRSF015578;G3DSA:3.40.50.720;SSF51735;G3DSA:3.30.360.10;PF01658	Myo-inositol-1-phosphate synthase	IPR002587;IPR016040;IPR013021	Myo-inositol-1-phosphate synthase;NAD(P)-binding domain;Myo-inositol-1-phosphate synthase, GAPDH-like	Metabolic pathways;Inositol phosphate metabolism
m.144045	zma:100281827	mitochondrial import receptor subunit TOM20 [Zea mays]	P:protein import into mitochondrial outer membrane; C:integral component of membrane; C:mitochondrial outer membrane translocase complex	SSF48452;G3DSA:1.25.40.10;PF06552;PD102047	Plant specific mitochondrial import receptor subunit TOM20;MEMBRANE SUBUNIT OUTER RECEPTOR IMPORT TRANSLOCASE MITOCHONDRIAL TRANSMEMBRANE MITOCHONDRION DIRECT	IPR011990;IPR010547	Tetratricopeptide-like helical domain;Plant specific mitochondrial import receptor subunit TOM20	NA
m.69537	zma:100526754	heme oxygenase 1	P:chlorophyll metabolic process; F:heme oxygenase (decyclizing) activity; P:heme oxidation; C:plastid	cd00232;SSF48613;G3DSA:1.20.910.10;PF01126	HemeO;Heme oxygenase	IPR016053;IPR016084	Haem oxygenase-like;Haem oxygenase-like, multi-helical	NA
m.142824	zma:103639054	40S ribosomal S19 [Zea mays]	F:nucleic acid binding; F:zinc ion binding; F:structural constituent of ribosome; C:cytosolic small ribosomal subunit; P:DNA integration; P:ribosomal small subunit assembly; P:translation	SSF46785;SM01413;PF01090;PD003854;PS00628	Ribosomal protein S19e;RIBOSOMAL 40S RIBONUCLEOPROTEIN S19 S19E 30S MULTIGENE FAMILY S19 SSU;Ribosomal protein S19e signature.	IPR011991;IPR001266;IPR018277	Winged helix-turn-helix DNA-binding domain;Ribosomal protein S19e;Ribosomal protein S19e, conserved site	Ribosome
m.16763	zma:100272297	[Oryza sativa Japonica Group]	C:integral component of membrane; C:plastid	mobidb-lite;PF11998	consensus disorder prediction;Protein of unknown function (DUF3493)	IPR021883	Protein of unknown function DUF3493	NA
m.104992	zma:100282458	gibberellin receptor GID1L2 [Zea mays]	P:metabolic process; F:hydrolase activity	PF07859;SSF53474;G3DSA:3.40.50.1820	alpha/beta hydrolase fold	IPR013094;IPR029058	Alpha/beta hydrolase fold-3;Alpha/Beta hydrolase fold	NA
m.17468	zma:100283232	beta-hydroxyacyl-ACP dehydratase [Zea mays]	P:defense response to fungus, incompatible interaction; F:crotonoyl-[acyl-carrier-protein] hydratase activity; C:cell wall; C:chloroplast thylakoid; P:fatty acid biosynthetic process	G3DSA:3.10.129.10;PF07977;TIGR01750;cd01288;SSF54637;MF_00406	FabA-like domain;fabZ: beta-hydroxyacyl-(acyl-carrier-protein) dehydratase FabZ;FabZ;3-hydroxyacyl-[acyl-carrier-protein] dehydratase FabZ [fabZ].	IPR029069;IPR013114;IPR010084	HotDog domain;Beta-hydroxydecanoyl thiol ester dehydrase, FabA/FabZ;Beta-hydroxyacyl-(acyl-carrier-protein) dehydratase FabZ	Metabolic pathways;Fatty acid biosynthesis;Fatty acid metabolism;Biotin metabolism
m.25940	zma:103640647	clathrin heavy chain 1	P:vesicle-mediated transport; C:clathrin coat of trans-Golgi network vesicle; C:clathrin coat of coated pit; F:structural molecule activity; P:intracellular protein transport	PS50236;SSF48371;PF13838;SSF50989;Coil;G3DSA:1.25.40.30;PIRSF002290;PF09268;G3DSA:2.130.10.110;G3DSA:1.25.40.10;SM00299;PF00637;PF01394	Clathrin heavy-chain (CHCR) repeat profile.;Clathrin-H-link;Clathrin, heavy-chain linker;Region in Clathrin and VPS;Clathrin propeller repeat	IPR000547;IPR016024;IPR001473;IPR012331;IPR016341;IPR015348;IPR016025;IPR011990;IPR022365	Clathrin, heavy chain/VPS, 7-fold repeat;Armadillo-type fold;Clathrin, heavy chain, propeller, N-terminal;Clathrin, heavy chain, linker;Clathrin, heavy chain;Clathrin, heavy chain, linker, core motif;Clathrin, heavy chain, linker/propeller domain;Tetratricopeptide-like helical domain;Clathrin, heavy chain, propeller repeat	Endocytosis
m.137719	zma:100283919	regulator of ribonuclease 2 [Phoenix dactylifera]	P:proline metabolic process; F:methyltransferase activity; F:pseudouridine synthase activity; F:oxaloacetate decarboxylase activity; C:nucleus; P:pseudouridine synthesis; P:arginine metabolic process; F:RNA binding; F:ribonuclease inhibitor activity; F:metal ion binding; F:4-hydroxy-4-methyl-2-oxoglutarate aldolase activity; P:regulation of RNA metabolic process; P:pyruvate metabolic process; P:b…	G3DSA:3.50.30.40;TIGR01935;PF03737;SSF89562	NOT-MenG: RraA family;Demethylmenaquinone methyltransferase	IPR005493;IPR010203	Ribonuclease E inhibitor RraA/RraA-like protein;Regulator of ribonuclease activity A	NA
m.25112	zma:100274074	acetamidase [Medicago truncatula]	F:hydrolase activity, acting on carbon-nitrogen (but not peptide) bonds, in linear amides; P:nitrogen compound metabolic process	PF03069;G3DSA:2.60.120.580;SSF141130	Acetamidase/Formamidase family	IPR004304	Acetamidase/Formamidase	Metabolic pathways;Carbon metabolism;Glyoxylate and dicarboxylate metabolism;Cyanoamino acid metabolism;Nitrogen metabolism
m.139600	zma:100284083	[Hordeum vulgare vulgare]	C:chloroplast; F:oxidoreductase activity	PF04755;mobidb-lite	PAP_fibrillin;consensus disorder prediction	IPR006843	Plastid lipid-associated protein/fibrillin conserved domain	NA
m.44567	zma:100383955	probable phosphatase 2C 5 isoform X1	F:protein serine/threonine phosphatase activity; C:protein serine/threonine phosphatase complex; F:metal ion binding; C:mitochondrion; C:integral component of membrane	G3DSA:3.60.40.10;PF00481;SSF81606;SM00332;PS51746;cd00143	Protein phosphatase 2C;PPM-type phosphatase domain profile.;PP2Cc	IPR001932	PPM-type phosphatase domain	NA
m.79648	zma:100136827	Phosphoinositide phospholipase C 2	F:phosphatidylinositol phospholipase C activity; P:intracellular signal transduction; C:mitochondrion; P:phospholipid catabolic process; F:signal transducer activity; P:intracellular signal transduction; P:diacylglycerol metabolic process	PF00387;PF00388;PS50004;SM00149;G3DSA:2.60.40.150;PF00168;PR00390;PS50008;PS50007;SSF49562;G3DSA:3.20.20.190;SM00239;mobidb-lite;cd00275;SSF51695	Phosphatidylinositol-specific phospholipase C, Y domain;Phosphatidylinositol-specific phospholipase C, X domain;C2 domain profile.;C2 domain;Phospholipase C signature;Phosphatidylinositol-specific phospholipase Y-box domain profile.;Phosphatidylinositol-specific phospholipase X-box domain profile.;consensus disorder prediction;C2_PLC_like	IPR001711;IPR000909;IPR000008;IPR001192;IPR017946	Phospholipase C, phosphatidylinositol-specific, Y domain;Phosphatidylinositol-specific phospholipase C, X domain;C2 domain;Phosphoinositide phospholipase C family;PLC-like phosphodiesterase, TIM beta/alpha-barrel domain	Metabolic pathways;AGE-RAGE signaling pathway in diabetic complications;Inositol phosphate metabolism;Phosphatidylinositol signaling system
m.82032	zma:541622	phosphoenolpyruvate carboxykinase [ATP]-like [Brachypodium distachyon]	F:phosphoenolpyruvate carboxykinase (ATP) activity; F:ATP binding; P:gluconeogenesis; C:cytoplasm; P:tricarboxylic acid cycle; F:kinase activity; P:carbon utilization	PF01293;G3DSA:3.90.228.20;SSF53795;G3DSA:3.40.449.10;PS00532;SSF68923;MF_00453	Phosphoenolpyruvate carboxykinase;Phosphoenolpyruvate carboxykinase (ATP) signature.;Phosphoenolpyruvate carboxykinase [ATP] [pckA].	IPR001272;IPR013035;IPR008210;IPR015994	Phosphoenolpyruvate carboxykinase, ATP-utilising;Phosphoenolpyruvate carboxykinase, C-terminal;Phosphoenolpyruvate carboxykinase, N-terminal;Phosphoenolpyruvate carboxykinase (ATP), conserved site	Metabolic pathways;Carbon metabolism;Biosynthesis of secondary metabolites;Glycolysis / Gluconeogenesis;Carbon fixation in photosynthetic organisms;Pyruvate metabolism;Citrate cycle (TCA cycle)
m.88421	zma:103631970	probable carboxylesterase 15	P:metabolic process; F:hydrolase activity	SSF53474;PS01174;G3DSA:3.40.50.1820;PF07859	Lipolytic enzymes "G-D-X-G" family, putative serine active site.;alpha/beta hydrolase fold	IPR029058;IPR033140;IPR013094	Alpha/Beta hydrolase fold;Lipase, GDXG, putative serine active site;Alpha/beta hydrolase fold-3	NA
m.96379	zma:100192761	cationic peroxidase SPC4-like	F:peroxidase activity; P:response to oxidative stress; F:metal ion binding; P:obsolete peroxidase reaction; P:plant-type cell wall organization; C:extracellular region; C:plant-type cell wall; F:heme binding; P:hydrogen peroxide catabolic process	G3DSA:1.10.520.10;PF00141;PS50873;PS00436;PR00461;SSF48113;PR00458	Peroxidase;Plant heme peroxidase family profile.;Peroxidases active site signature.;Plant peroxidase signature;Haem peroxidase superfamily signature	IPR002016;IPR019794;IPR000823;IPR010255	Haem peroxidase, plant/fungal/bacterial;Peroxidase, active site;Plant peroxidase;Haem peroxidase	Metabolic pathways;Biosynthesis of secondary metabolites;Phenylpropanoid biosynthesis
m.121189	zma:100281802	60S ribosomal L35 [Zea mays]	P:maturation of LSU-rRNA from tricistronic rRNA transcript (SSU-rRNA, 5.8S rRNA, LSU-rRNA); F:structural constituent of ribosome; F:mRNA binding; C:cytosolic large ribosomal subunit; P:translation	G3DSA:1.10.287.310;TIGR00012;PF00831;MF_00374;SSF46561;cd00427;Coil	L29: ribosomal protein uL29;Ribosomal L29 protein;50S ribosomal protein L29 [rpmC].;Ribosomal_L29_HIP	IPR001854	Ribosomal protein L29	Ribosome
m.148535	zma:103635427	DNA damage-binding 1a-like	C:nucleus; P:proteasome-mediated ubiquitin-dependent protein catabolic process; C:cullin-RING ubiquitin ligase complex; C:integral component of membrane; P:nucleotide-excision repair; F:damaged DNA binding	PF10433;SSF50978;Coil;SSF50998;PF03178;G3DSA:2.130.10.10	Mono-functional DNA-alkylating methyl methanesulfonate N-term;CPSF A subunit region	IPR017986;IPR011047;IPR004871;IPR015943	WD40-repeat-containing domain;Quinoprotein alcohol dehydrogenase-like superfamily;Cleavage/polyadenylation specificity factor, A subunit, C-terminal;WD40/YVTN repeat-like-containing domain	Ubiquitin mediated proteolysis;Nucleotide excision repair
m.150464	zma:100191612	60S ribosomal L6 [Zea mays]	F:structural constituent of ribosome; P:cytoplasmic translation; C:cytosolic large ribosomal subunit; P:ribosomal large subunit assembly	cd13156;PS01170;Coil;SSF50104;G3DSA:2.30.30.30;PF01159	KOW_RPL6;Ribosomal protein L6e signature.;Ribosomal protein L6e	IPR000915;IPR008991;IPR014722	60S ribosomal protein L6E;Translation protein SH3-like domain;Ribosomal protein L2 domain 2	Ribosome
m.117052	zma:100282195	grain size 5 [Oryza sativa Indica Group]	F:serine-type carboxypeptidase activity; C:vacuole; P:proteolysis involved in cellular protein catabolic process	PF00450;SSF53474;G3DSA:3.40.50.1820;PS00131;PR00724	Serine carboxypeptidase;Serine carboxypeptidases, serine active site.;Carboxypeptidase C serine protease (S10) family signature	IPR001563;IPR029058;IPR018202	Peptidase S10, serine carboxypeptidase;Alpha/Beta hydrolase fold;Serine carboxypeptidase, serine active site	NA
m.629	zma:100283635	strictosidine synthase precursor [Zea mays]	F:hydrolase activity, acting on ester bonds; F:strictosidine synthase activity; C:integral component of membrane; C:endoplasmic reticulum; P:indole biosynthetic process; P:terpenoid biosynthetic process	SSF63829;G3DSA:2.120.10.30;SFLDG01009;PF03088	Strictosidine Synthase-like;Strictosidine synthase	IPR011042;IPR018119	Six-bladed beta-propeller, TolB-like;Strictosidine synthase, conserved region	NA
m.172679	zma:542732	Calreticulin precursor [Zea mays]	C:endoplasmic reticulum lumen; P:multicellular organism development; F:calcium ion binding; F:unfolded protein binding; P:sequestering of calcium ion; F:carbohydrate binding; P:protein folding	Coil;G3DSA:2.10.250.10;mobidb-lite;PF00262;SSF63887	consensus disorder prediction;Calreticulin family	IPR009033;IPR001580	Calreticulin/calnexin, P domain;Calreticulin/calnexin	Protein processing in endoplasmic reticulum;Phagosome
m.2183	zma:100856934	malate dehydrogenase isoform 1 isoform X1 [Zea mays]	P:carbohydrate metabolic process; F:L-malate dehydrogenase activity; P:malate metabolic process; P:glyoxylate metabolic process; C:mitochondrion; C:stromule; C:apoplast; C:chloroplast envelope; P:reductive tricarboxylic acid cycle; C:vacuolar membrane; P:pyruvate metabolic process	PF02866;PF00056;SSF51735;mobidb-lite;SSF56327;TIGR01772;G3DSA:3.40.50.720;G3DSA:3.90.110.10	lactate/malate dehydrogenase, alpha/beta C-terminal domain;lactate/malate dehydrogenase, NAD binding domain;consensus disorder prediction;MDH_euk_gproteo: malate dehydrogenase, NAD-dependent	IPR022383;IPR001236;IPR016040;IPR015955;IPR010097	Lactate/malate dehydrogenase, C-terminal;Lactate/malate dehydrogenase, N-terminal;NAD(P)-binding domain;Lactate dehydrogenase/glycoside hydrolase, family 4, C-terminal;Malate dehydrogenase, type 1	NA
m.157422	zma:100275791	multicopper oxidase LPR1-like	F:oxidoreductase activity, oxidizing metal ions; F:copper ion binding; C:viral capsid	PF07732;SSF49503;G3DSA:2.60.40.420;PF00394;PF07731	Multicopper oxidase	IPR011707;IPR008972;IPR001117;IPR011706	Multicopper oxidase, type 3;Cupredoxin;Multicopper oxidase, type 1;Multicopper oxidase, type 2	NA
m.92006	zma:100383121	ras-related Rab7-like	F:GTP binding; P:small GTPase mediated signal transduction; P:protein transport; C:intracellular; C:plasma membrane	SSF52540;PF00071;PS51419;SM00175;SM00174;G3DSA:3.40.50.300;cd01862;PR00449;TIGR00231;SM00176;SM00173	Ras family;small GTPase Rab1 family profile.;Rab7;Transforming protein P21 ras signature;small_GTP: small GTP-binding protein domain	IPR027417;IPR001806;IPR005225	P-loop containing nucleoside triphosphate hydrolase;Small GTPase superfamily;Small GTP-binding protein domain	Phagosome;Endocytosis
m.59037	zma:732749	eukaryotic initiation factor 4A-3	F:translation initiation factor activity; F:ATP binding; P:RNA splicing; C:catalytic step 2 spliceosome; P:RNA secondary structure unwinding; C:ribosome; P:regulation of translational initiation; F:ATP-dependent RNA helicase activity	G3DSA:3.40.50.300;SSF52540;PS51194;PS51192;mobidb-lite;SM00490;cd00079;cd00268;PF00271;SM00487;PF00270;PS00039;PS51195	Superfamilies 1 and 2 helicase C-terminal domain profile.;Superfamilies 1 and 2 helicase ATP-binding type-1 domain profile.;consensus disorder prediction;HELICc;DEADc;Helicase conserved C-terminal domain;DEAD/DEAH box helicase;DEAD-box subfamily ATP-dependent helicases signature.;DEAD-box RNA helicase Q motif profile.	IPR027417;IPR001650;IPR014001;IPR011545;IPR000629;IPR014014	P-loop containing nucleoside triphosphate hydrolase;Helicase, C-terminal;Helicase superfamily 1/2, ATP-binding domain;DEAD/DEAH box helicase domain;ATP-dependent RNA helicase DEAD-box, conserved site;RNA helicase, DEAD-box type, Q motif	Spliceosome;mRNA surveillance pathway;RNA transport
m.107845	zma:100272427	proteasome subunit beta type-6-like	C:nucleus; F:DNA binding; F:zinc ion binding; P:regulation of plant-type hypersensitive response; C:proteasome core complex; C:cytosol; P:regulation of transcription, DNA-templated; F:threonine-type endopeptidase activity; C:vacuolar membrane; P:proteolysis involved in cellular protein catabolic process	mobidb-lite;cd03762;PS00854;PR00141;PS51476;SSF56235;PF00227;G3DSA:3.60.20.10	consensus disorder prediction;proteasome_beta_type_6;Proteasome beta-type subunits signature.;Proteasome component signature;Proteasome beta-type subunit profile.;Proteasome subunit	IPR016050;IPR000243;IPR023333;IPR029055;IPR001353	Proteasome beta-type subunit, conserved site;Peptidase T1A, proteasome beta-subunit;Proteasome B-type subunit;Nucleophile aminohydrolases, N-terminal;Proteasome, subunit alpha/beta	Proteasome
m.24510	zma:100284027	carnitine racemase catalytic [Zea mays]	F:catalytic activity; P:metabolic process	G3DSA:3.90.226.10;cd06558;PF00378;SSF52096	crotonase-like;Enoyl-CoA hydratase/isomerase	IPR029045;IPR001753	ClpP/crotonase-like domain;Crotonase superfamily	Fatty acid degradation
m.85721	zma:100282037	psbP domain-containing chloroplastic isoform X1	C:chloroplast stroma; P:maltose metabolic process; C:thylakoid lumen; P:starch biosynthetic process; P:positive regulation of catalytic activity; F:calcium ion binding; C:chloroplast thylakoid; C:photosystem II oxygen evolving complex; P:isopentenyl diphosphate biosynthetic process, methylerythritol 4-phosphate pathway; P:photosynthesis; C:extrinsic component of membrane	PF01789;SSF55724;G3DSA:3.40.1000.10	PsbP	IPR002683;IPR016123	PsbP family;Mog1/PsbP, alpha/beta/alpha sandwich	NA
m.95873	zma:100502422	ATP-dependent zinc metalloprotease chloroplastic partial	C:chloroplast envelope; F:ATP-dependent peptidase activity; F:metalloendopeptidase activity; P:cell cycle; P:obsolete ATP-dependent proteolysis; C:chloroplast thylakoid membrane; P:cell division; F:ATP binding; F:metal ion binding; C:mitochondrion; C:integral component of membrane; P:thylakoid membrane organization; P:photosystem II repair; P:photoinhibition; P:PSII associated light-harvesting co…	SSF140990;PF01434	Peptidase family M41	IPR000642	Peptidase M41	NA
m.8667	zma:100283452	pyruvate cytosolic isozyme	F:magnesium ion binding; F:pyruvate kinase activity; P:gluconeogenesis; F:potassium ion binding; P:purine nucleobase metabolic process; F:kinase activity; P:carbon utilization	G3DSA:3.40.1380.20;cd00288;PF02887;TIGR01064;G3DSA:2.40.33.10;PR01050;SSF50800;G3DSA:3.20.20.60;SSF52935;SSF51621;PF00224;PS00110	Pyruvate_Kinase;Pyruvate kinase, alpha/beta domain;pyruv_kin: pyruvate kinase;Pyruvate kinase family signature;Pyruvate kinase, barrel domain;Pyruvate kinase active site signature.	IPR015794;IPR001697;IPR015795;IPR015806;IPR011037;IPR015813;IPR015793;IPR018209	Pyruvate kinase, alpha/beta;Pyruvate kinase;Pyruvate kinase, C-terminal;Pyruvate kinase, beta-barrel insert domain;Pyruvate kinase-like, insert domain;Pyruvate/Phosphoenolpyruvate kinase-like domain;Pyruvate kinase, barrel;Pyruvate kinase, active site	Metabolic pathways;Carbon metabolism;Biosynthesis of secondary metabolites;Glycolysis / Gluconeogenesis;Biosynthesis of amino acids;Pyruvate metabolism;Purine metabolism
m.116095	zma:103626150	cysteine-rich receptor kinase 2	F:ATP binding; C:integral component of membrane; P:serine family amino acid metabolic process; F:protein serine/threonine kinase activity; C:plasma membrane	PS00108;PF07714;G3DSA:2.60.120.200;PS00107;G3DSA:1.10.510.10;PS51473;SSF56112;cd14066;PS50011;mobidb-lite;SM00220;PF01657;G3DSA:3.30.200.20	Serine/Threonine protein kinases active-site signature.;Protein tyrosine kinase;Protein kinases ATP-binding region signature.;Gnk2-homologous domain profile.;STKc_IRAK;Protein kinase domain profile.;consensus disorder prediction;Salt stress response/antifungal	IPR008271;IPR001245;IPR013320;IPR017441;IPR002902;IPR011009;IPR000719	Serine/threonine-protein kinase, active site;Serine-threonine/tyrosine-protein kinase catalytic domain;Concanavalin A-like lectin/glucanase domain;Protein kinase, ATP binding site;Gnk2-homologous domain;Protein kinase-like domain;Protein kinase domain	NA
m.170249	zma:100279499	subtilisin-like protease	C:cell wall; F:serine-type endopeptidase activity; C:extracellular region	PF00082;PS00138;SSF52743;G3DSA:3.40.50.200	Subtilase family;Serine proteases, subtilase family, serine active site.	IPR000209;IPR023828	Peptidase S8/S53 domain;Peptidase S8, subtilisin, Ser-active site	NA
m.68843	zma:542479	phosphoenolpyruvate carboxylase	P:gluconeogenesis; C:chloroplast; P:leaf development; C:apoplast; C:cytosol; P:photosynthesis; P:reductive tricarboxylic acid cycle; F:phosphoenolpyruvate carboxylase activity	SSF51621;PR00150;PF00311;PS00393;G3DSA:1.20.1440.90	Phosphoenolpyruvate carboxylase signature;Phosphoenolpyruvate carboxylase;Phosphoenolpyruvate carboxylase active site 2.	IPR015813;IPR021135;IPR033129	Pyruvate/Phosphoenolpyruvate kinase-like domain;Phosphoenolpyruvate carboxylase;Phosphoenolpyruvate carboxylase, His active site	Metabolic pathways;Carbon metabolism;Carbon fixation in photosynthetic organisms;Pyruvate metabolism
m.52138	zma:100284312	histidine--tRNA cytoplasmic isoform X1	F:histidine-tRNA ligase activity; F:ATP binding; P:histidine metabolic process; P:histidyl-tRNA aminoacylation; C:cytoplasm	G3DSA:3.30.930.10;PF03129;cd00773;PF13393;mobidb-lite;MF_00127;SSF55681;SSF52954;PS50862;PIRSF001549;TIGR00442;G3DSA:3.40.50.800	Anticodon binding domain;HisRS-like_core;Histidyl-tRNA synthetase;consensus disorder prediction;Histidine--tRNA ligase [hisS].;Aminoacyl-transfer RNA synthetases class-II family profile.;hisS: histidine--tRNA ligase	IPR004154;IPR015807;IPR006195;IPR004516	Anticodon-binding;Histidine-tRNA ligase;Aminoacyl-tRNA synthetase, class II;Histidine-tRNA ligase/ATP phosphoribosyltransferase regulatory subunit	Aminoacyl-tRNA biosynthesis
m.149989	zma:100272979	3-dehydroquinate chloroplastic-like	P:L-phenylalanine biosynthetic process; F:3-dehydroquinate synthase activity; P:tryptophan biosynthetic process; P:tyrosine biosynthetic process; P:chorismate biosynthetic process; C:plastid	SSF56796;PF01761;G3DSA:3.40.50.1970;mobidb-lite	3-dehydroquinate synthase;consensus disorder prediction	IPR030960	3-dehydroquinate synthase domain	Metabolic pathways;Biosynthesis of secondary metabolites;Biosynthesis of amino acids;Phenylalanine, tyrosine and tryptophan biosynthesis
m.65334	zma:103639351	vacuolar proton ATPase a3-like	C:vacuolar proton-transporting V-type ATPase, V0 domain; P:vacuolar proton-transporting V-type ATPase complex assembly; P:oxidative phosphorylation; P:ATP hydrolysis coupled proton transport; C:integral component of membrane; F:proton-transporting ATPase activity, rotational mechanism; C:plant-type vacuole; P:vacuolar acidification; P:ATP synthesis coupled proton transport; F:ATPase binding	PF01496;Coil;PIRSF001293	V-type ATPase 116kDa subunit family	IPR002490;IPR026028	V-type ATPase, V0 complex, 116kDa subunit family;ATPase, V0 complex, subunit 116kDa, eukaryotic	Metabolic pathways;Oxidative phosphorylation;Phagosome
m.149985	zma:100272979	3-dehydroquinate synthase [Zea mays]	C:chloroplast stroma; C:trans-Golgi network; F:transferase activity, transferring glycosyl groups; C:endosome; P:L-phenylalanine biosynthetic process; F:3-dehydroquinate synthase activity; P:tryptophan biosynthetic process; P:tyrosine biosynthetic process; C:integral component of membrane; P:chorismate biosynthetic process	G3DSA:1.20.1090.10;SSF56796;G3DSA:3.40.50.1970;PF01761	3-dehydroquinate synthase	IPR030960	3-dehydroquinate synthase domain	Metabolic pathways;Biosynthesis of secondary metabolites;Biosynthesis of amino acids;Phenylalanine, tyrosine and tryptophan biosynthesis
m.37379	zma:100273717	DEAD-box ATP-dependent RNA helicase 15-like isoform X1 [Brachypodium distachyon]	P:mRNA export from nucleus; F:ATP binding; F:RNA binding; P:regulation of gene expression; P:RNA secondary structure unwinding; C:spliceosomal complex; P:cellular response to DNA damage stimulus; F:ATP-dependent RNA helicase activity; P:mRNA splicing, via spliceosome	SM00487;cd00079;PF00270;cd00268;PF00271;G3DSA:3.40.50.300;Coil;SM00490;SSF52540;PS51192;PS51195;PS51194	HELICc;DEAD/DEAH box helicase;DEADc;Helicase conserved C-terminal domain;Superfamilies 1 and 2 helicase ATP-binding type-1 domain profile.;DEAD-box RNA helicase Q motif profile.;Superfamilies 1 and 2 helicase C-terminal domain profile.	IPR014001;IPR011545;IPR001650;IPR027417;IPR014014	Helicase superfamily 1/2, ATP-binding domain;DEAD/DEAH box helicase domain;Helicase, C-terminal;P-loop containing nucleoside triphosphate hydrolase;RNA helicase, DEAD-box type, Q motif	Spliceosome;mRNA surveillance pathway;RNA transport
m.77649	zma:100191408	heat shock 70 kDa mitochondrial	F:ATP binding; C:mitochondrion; F:unfolded protein binding; P:protein folding	SSF100920;PS01036;G3DSA:3.30.420.40;TIGR02350;cd11733;G3DSA:1.20.1270.10;SSF53067;PF00012;MF_00332;PS00297;G3DSA:3.30.30.30;Coil;mobidb-lite;G3DSA:3.90.640.10;PR00301;G3DSA:2.60.34.10;PS00329	Heat shock hsp70 proteins family signature 3.;prok_dnaK: chaperone protein DnaK;HSPA9-like_NBD;Hsp70 protein;Chaperone protein DnaK [dnaK].;Heat shock hsp70 proteins family signature 1.;consensus disorder prediction;70kDa heat shock protein signature;Heat shock hsp70 proteins family signature 2.	IPR029047;IPR018181;IPR012725;IPR029048;IPR013126	Heat shock protein 70kD, peptide-binding domain;Heat shock protein 70, conserved site;Chaperone DnaK;Heat shock protein 70kD, C-terminal domain;Heat shock protein 70 family	RNA degradation
m.15018	zma:100284489	uracil phosphoribosyltransferase [Zea mays]	C:chloroplast; F:uracil phosphoribosyltransferase activity; P:pyrimidine nucleoside salvage; F:uridine kinase activity; C:cytosol; P:uracil salvage	TIGR01091;G3DSA:3.40.50.2020;PF14681;cd06223;SSF53271	upp: uracil phosphoribosyltransferase;Uracil phosphoribosyltransferase;PRTases_typeI	IPR005765;IPR029057;IPR000836	Uracil phosphoribosyl transferase;Phosphoribosyltransferase-like;Phosphoribosyltransferase domain	Metabolic pathways;Pyrimidine metabolism
m.110044	zma:100282809	LOC100282809 isoform X1 [Zea mays]	C:endoplasmic reticulum lumen; P:response to heat; P:response to salt stress; P:response to high light intensity; P:cellulose biosynthetic process; P:retrograde protein transport, ER to cytosol; P:response to hydrogen peroxide; P:protein folding; P:ER-associated ubiquitin-dependent protein catabolic process	mobidb-lite;PF07915;SSF50911;G3DSA:2.70.130.10	consensus disorder prediction;Glucosidase II beta subunit-like protein	IPR012913;IPR009011	Glucosidase II beta subunit-like;Mannose-6-phosphate receptor binding domain	Protein processing in endoplasmic reticulum
m.142377	zma:100274377	NAD(P)-binding Rossmann-fold superfamily isoform 1 [Theobroma cacao]	P:response to oxidative stress; P:obsolete electron transport; F:NADH dehydrogenase activity; P:ubiquinone-6 biosynthetic process; C:plastoglobule; C:thylakoid; F:isomerase activity	mobidb-lite;G3DSA:3.40.50.720;SSF51735;PF13460	consensus disorder prediction;NAD(P)H-binding	IPR016040	NAD(P)-binding domain	NA
m.37570	zma:100276619	[Hordeum vulgare vulgare]	C:integral component of membrane; C:NAD(P)H dehydrogenase complex (plastoquinone); C:chloroplast thylakoid membrane					NA
m.108888	zma:103635488	60S ribosomal L18 [Zea mays]	F:RNA binding; F:structural constituent of ribosome; P:ribosome biogenesis; C:cytosolic large ribosomal subunit; P:translation	SSF52080;PF17135;PS01106;G3DSA:3.100.10.10;mobidb-lite	Ribosomal protein 60S L18 and 50S L18e;Ribosomal protein L18e signature.;consensus disorder prediction	IPR021131;IPR021132	Ribosomal protein L18e/L15P;Ribosomal protein L18e, conserved site	Ribosome
m.21109	zma:542592	UDP-arabinopyranose mutase 1-like	F:transferase activity, transferring glycosyl groups; C:plasmodesma; C:cell wall; C:cytosol; F:UDP-arabinopyranose mutase activity; P:UDP-L-arabinose metabolic process; C:Golgi apparatus; P:cellulose biosynthetic process; P:cell wall organization; C:extracellular region; P:plant-type cell wall biogenesis	SSF53448;PF03214;mobidb-lite;PIRSF016429	Reversibly glycosylated polypeptide;consensus disorder prediction	IPR029044;IPR004901	Nucleotide-diphospho-sugar transferases;Reversibly glycosylated polypeptide family	Metabolic pathways;Amino sugar and nucleotide sugar metabolism
m.127963	zma:103629163	acetylornithine mitochondrial	C:chloroplast stroma; F:pyridoxal phosphate binding; F:identical protein binding; P:arginine biosynthetic process; P:interspecies interaction between organisms; F:copper ion binding; P:obsolete urea cycle intermediate metabolic process; P:primary root development; C:cytosol; F:N2-acetyl-L-ornithine:2-oxoglutarate 5-aminotransferase activity; P:defense response to bacterium	G3DSA:3.40.640.10;PF00202;cd00610;SSF53383;G3DSA:3.90.1150.10;PS00600	Aminotransferase class-III;OAT_like;Aminotransferases class-III pyridoxal-phosphate attachment site.	IPR015421;IPR005814;IPR015424;IPR015422	Pyridoxal phosphate-dependent transferase, major region, subdomain 1;Aminotransferase class-III;Pyridoxal phosphate-dependent transferase;Pyridoxal phosphate-dependent transferase, major region, subdomain 2	Metabolic pathways;Biosynthesis of secondary metabolites;Biosynthesis of amino acids;2-Oxocarboxylic acid metabolism;Arginine biosynthesis
m.42966	zma:100194265	40S ribosomal S16 [Zea mays]	P:maturation of SSU-rRNA from tricistronic rRNA transcript (SSU-rRNA, 5.8S rRNA, LSU-rRNA); F:structural constituent of ribosome; C:cytosolic small ribosomal subunit; P:translation	PS00360;G3DSA:3.30.230.10;PF00380;SSF54211	Ribosomal protein S9 signature.;Ribosomal protein S9/S16	IPR020574;IPR014721;IPR000754;IPR020568	Ribosomal protein S9, conserved site;Ribosomal protein S5 domain 2-type fold, subgroup;Ribosomal protein S9;Ribosomal protein S5 domain 2-type fold	Ribosome
m.20451	zma:100037821	[Hordeum vulgare vulgare]	F:NADP binding; F:flavin adenine dinucleotide binding; C:integral component of membrane; F:N,N-dimethylaniline monooxygenase activity	PR00368;SFLDG00207;PF13738;PS51257;SSF51735;PIRSF000332;PR00411;SSF51905;G3DSA:3.50.50.60	FAD-dependent pyridine nucleotide reductase signature;monooxygenase;Pyridine nucleotide-disulphide oxidoreductase;Prokaryotic membrane lipoprotein lipid attachment site profile.;Pyridine nucleotide disulphide reductase class-I signature	IPR016040;IPR012143;IPR023753	NAD(P)-binding domain;Dimethylaniline monooxygenase, N-oxide-forming;FAD/NAD(P)-binding domain	Metabolic pathways;Tryptophan metabolism
m.59991	zma:100272732	probable pyridoxal biosynthesis	P:pyridoxal phosphate biosynthetic process; F:catalytic activity; P:vitamin B6 biosynthetic process	TIGR00343;cd04727;SSF51366;PIRSF029271;G3DSA:3.20.20.70;MF_01824;PF01680;PS51129;PS01235	TIGR00343: pyridoxal 5'-phosphate synthase, synthase subunit Pdx1;pdxS;Pyridoxal 5'-phosphate synthase subunit PdxS [pdxS].;SOR/SNZ family;PdxS/SNZ family profile.;PdxS/SNZ family signature.	IPR001852;IPR011060;IPR013785;IPR033755	Pyridoxal 5'-phosphate synthase subunit PdxS/SNZ;Ribulose-phosphate binding barrel;Aldolase-type TIM barrel;PdxS/SNZ N-terminal domain	Vitamin B6 metabolism
m.144370	zma:100192808	cytochrome c oxidase subunit [Zea mays]	F:cytochrome-c oxidase activity; F:copper ion binding; C:respiratory chain complex IV; C:mitochondrion; P:mitochondrial electron transport, cytochrome c to oxygen; C:chloroplast thylakoid membrane	mobidb-lite;PF02297;G3DSA:1.10.10.140;Coil;SSF47694;PD015172;cd00926	consensus disorder prediction;Cytochrome oxidase c subunit VIb;OXIDASE C CYTOCHROME SUBUNIT ISOFORM VIB OXIDOREDUCTASE MITOCHONDRION COX ACETYLATION;Cyt_c_Oxidase_VIb	IPR003213	Cytochrome c oxidase, subunit VIb	Metabolic pathways;Oxidative phosphorylation
m.150518	zma:100191684	oxygen-evolving enhancer 1 [Zea mays]	P:photosystem II stabilization; F:calcium ion binding; C:integral component of membrane; C:photosystem II oxygen evolving complex; C:extrinsic component of membrane; C:chloroplast thylakoid membrane	PF01716;SSF56925;G3DSA:2.40.160.30;mobidb-lite;G3DSA:3.30.2050.10	Manganese-stabilising protein / photosystem II polypeptide;consensus disorder prediction	IPR002628;IPR011250	Photosystem II PsbO, manganese-stabilising;Outer membrane protein/outer membrane enzyme PagP, beta-barrel	Photosynthesis
m.48500	zma:100281825	TPA: basic endochitinase [Zea mays]	F:chitinase activity; P:carbohydrate metabolic process; P:cell wall macromolecule catabolic process; P:chitin catabolic process; P:response to other organism; C:mitochondrion	cd00325;G3DSA:3.30.20.10;PF00182;G3DSA:1.10.530.10;SSF53955	chitinase_glyco_hydro_19;Chitinase class I	IPR000726;IPR023346	Glycoside hydrolase, family 19, catalytic;Lysozyme-like domain	Metabolic pathways;Amino sugar and nucleotide sugar metabolism;MAPK signaling pathway - plant
m.32007	zma:100216599	aconitate hydratase cytoplasmic	P:glyoxylate cycle; F:metal ion binding; C:mitochondrion; P:reductive tricarboxylic acid cycle; F:4 iron, 4 sulfur cluster binding; C:plastid; F:aconitate hydratase activity	G3DSA:3.40.1060.10;G3DSA:3.20.19.10;PF00694;cd01580;PS01244;TIGR01341;SSF53732;PS00450;G3DSA:3.30.499.10;PF00330;cd01586;SSF52016;PR00415	Aconitase C-terminal domain;AcnA_IRP_Swivel;Aconitase family signature 2.;aconitase_1: aconitate hydratase 1;Aconitase family signature 1.;Aconitase family (aconitate hydratase);AcnA_IRP;Aconitase family signature	IPR015932;IPR015928;IPR000573;IPR018136;IPR006249;IPR001030;IPR015931	Aconitase/3-isopropylmalate dehydratase large subunit, alpha/beta/alpha, subdomain 2;Aconitase/3-isopropylmalate dehydratase, swivel;Aconitase A/isopropylmalate dehydratase small subunit, swivel domain;Aconitase family, 4Fe-4S cluster binding site;Aconitase/Iron-responsive element-binding protein 2;Aconitase/3-isopropylmalate dehydratase large subunit, alpha/beta/alpha domain;Aconitase/3-isopropy…	Metabolic pathways;Carbon metabolism;Biosynthesis of secondary metabolites;Biosynthesis of amino acids;Glyoxylate and dicarboxylate metabolism;Citrate cycle (TCA cycle);2-Oxocarboxylic acid metabolism
m.67364	zma:103640907	alanine--tRNA ligase-like [Phoenix dactylifera]	F:ATP binding; C:chloroplast; F:zinc ion binding; F:alanine-tRNA ligase activity; C:mitochondrion; P:mitochondrial alanyl-tRNA aminoacylation; C:cytosol; P:aspartate metabolic process; F:tRNA binding; F:amino acid binding; P:tRNA modification; P:alanine metabolic process	cd00673;Coil;SSF101353;PR00980;mobidb-lite;SSF55681;TIGR00344;PS50860;MF_00036_B;PF01411;G3DSA:3.30.930.10	AlaRS_core;Alanyl-tRNA synthetase signature;consensus disorder prediction;alaS: alanine--tRNA ligase;Alanyl-transfer RNA synthetases family profile.;Alanine--tRNA ligase [alaS].;tRNA synthetases class II (A)	IPR018162;IPR002318;IPR018165;IPR023033;IPR018164	Alanine-tRNA ligase, class IIc, anti-codon-binding domain;Alanine-tRNA ligase, class IIc;Alanyl-tRNA synthetase, class IIc, core domain;Alanine-tRNA ligase, eukaryota/bacteria;Alanyl-tRNA synthetase, class IIc, N-terminal	Aminoacyl-tRNA biosynthesis
m.101304	zma:100191460	Phosphoenolpyruvate carboxylase	P:gluconeogenesis; C:chloroplast; P:leaf development; C:apoplast; C:cytosol; P:photosynthesis; P:reductive tricarboxylic acid cycle; F:phosphoenolpyruvate carboxylase activity	PF00311;SSF51621	Phosphoenolpyruvate carboxylase	IPR021135;IPR015813	Phosphoenolpyruvate carboxylase;Pyruvate/Phosphoenolpyruvate kinase-like domain	Metabolic pathways;Carbon metabolism;Carbon fixation in photosynthetic organisms;Pyruvate metabolism
m.69134	zma:103627523	Tripeptidyl-peptidase 2	C:chloroplast; C:cytosolic ribosome; C:mitochondrion; F:serine-type endopeptidase activity; P:gravitropism; C:vacuolar membrane	Coil;PS00138;PF00082;G3DSA:3.40.50.200;PR00723;PF12580;SSF52743	Serine proteases, subtilase family, serine active site.;Subtilase family;Subtilisin serine protease family (S8) signature;Tripeptidyl peptidase II	IPR023828;IPR000209;IPR015500;IPR022229	Peptidase S8, subtilisin, Ser-active site;Peptidase S8/S53 domain;Peptidase S8, subtilisin-related;Peptidase S8A, tripeptidyl peptidase II	NA
m.153325	zma:103647671	multiple C2 and transmembrane domain-containing 1-like [Musa acuminata malaccensis]	F:calcium ion binding; C:integral component of membrane; C:plasma membrane; F:calcium-dependent phospholipid binding	SSF49562;SM00239;cd04019;cd04022;cd08379;PS50004;G3DSA:2.60.40.150;PF08372;mobidb-lite;cd08378;PF00168	C2C_MCTP_PRT_plant;C2A_MCTP_PRT_plant;C2D_MCTP_PRT_plant;C2 domain profile.;Plant phosphoribosyltransferase C-terminal;consensus disorder prediction;C2B_MCTP_PRT_plant;C2 domain	IPR000008;IPR013583	C2 domain;Phosphoribosyltransferase C-terminal	NA
m.53999	zma:542026	glutamate--cysteine chloroplastic-like [Populus euphratica]	C:chloroplast stroma; F:zinc ion binding; C:glutamate-cysteine ligase complex; P:glutathione biosynthetic process; P:response to cadmium ion; F:glutamate-cysteine ligase activity; P:indole phytoalexin biosynthetic process; F:nucleic acid binding; P:defense response to insect; P:defense response by callose deposition in cell wall; F:ATP binding; P:defense response to bacterium, incompatible intera…	SSF55931;PF04107;mobidb-lite;PIRSF017901;TIGR01436	Glutamate-cysteine ligase family 2(GCS2);consensus disorder prediction;glu_cys_lig_pln: glutamate--cysteine ligase	IPR006336;IPR011556	Glutamate--cysteine ligase, GCS2;Glutamate--cysteine ligase, plant-type	Metabolic pathways;Glutathione metabolism;Cysteine and methionine metabolism
m.96190	zma:103649588	calcium ion binding [Zea mays]	P:calcium ion homeostasis; F:calcium ion binding; C:integral component of membrane; F:calcium:sodium antiporter activity	cd00051;PS50222;SM00054;G3DSA:1.10.238.10;PS00018;SSF47473;PF01699	EFh;EF-hand calcium-binding domain profile.;EF-hand calcium-binding domain.;Sodium/calcium exchanger protein	IPR002048;IPR011992;IPR018247;IPR004837	EF-hand domain;EF-hand domain pair;EF-Hand 1, calcium-binding site;Sodium/calcium exchanger membrane region	NA
m.91897	zma:100384514	dihydroxy-acid chloroplastic	C:chloroplast stroma; P:root development; P:isoleucine biosynthetic process; P:pantothenate biosynthetic process; F:dihydroxy-acid dehydratase activity; F:copper ion binding; P:response to salt stress; P:pyrimidine ribonucleotide biosynthetic process; P:valine biosynthetic process; P:leucine biosynthetic process; P:pollen development; P:embryo sac development	TIGR00110;PS00886;SSF52016;PS00887;PF00920;SSF143975;MF_00012	ilvD: dihydroxy-acid dehydratase;Dihydroxy-acid and 6-phosphogluconate dehydratases signature 1.;Dihydroxy-acid and 6-phosphogluconate dehydratases signature 2.;Dehydratase family;Dihydroxy-acid dehydratase [ilvD].	IPR004404;IPR020558;IPR015928;IPR000581	Dihydroxy-acid dehydratase;Dihydroxy-acid/6-phosphogluconate dehydratase, conserved site;Aconitase/3-isopropylmalate dehydratase, swivel;Dihydroxy-acid/6-phosphogluconate dehydratase	Metabolic pathways;Biosynthesis of secondary metabolites;Biosynthesis of amino acids;2-Oxocarboxylic acid metabolism;Pantothenate and CoA biosynthesis;Valine, leucine and isoleucine biosynthesis
m.147003	zma:542482	pre translocase subunit chloroplastic	F:protein binding; F:P-P-bond-hydrolysis-driven protein transmembrane transporter activity; C:integral component of membrane; C:chloroplast envelope; P:thylakoid membrane organization; P:protein secretion; C:chloroplast thylakoid membrane	PF00344;G3DSA:1.10.3370.10;SSF103491;PS00756;MF_01465;PR00303;mobidb-lite;TIGR00967;PS00755	SecY translocase;Protein secY signature 2.;Protein translocase subunit SecY [secY].;Preprotein translocase SecY subunit signature;consensus disorder prediction;3a0501s007: preprotein translocase, SecY subunit;Protein secY signature 1.	IPR002208;IPR023201;IPR030659;IPR026593	SecY/SEC61-alpha family;SecY subunit domain;SecY conserved site;Protein translocase subunit SecY	Protein processing in endoplasmic reticulum;Phagosome;Protein export
m.71142	zma:103644157	indole-3-acetaldehyde oxidase-like [Zea mays]	F:FAD binding; F:oxidoreductase activity, acting on CH-OH group of donors; F:electron carrier activity; P:abscisic acid biosynthetic process; P:xanthine catabolic process; P:auxin biosynthetic process; P:tryptophan metabolic process; F:molybdopterin cofactor binding; F:xanthine dehydrogenase activity; P:obsolete electron transport; F:iron ion binding; C:cytosol; F:indole-3-acetaldehyde oxidase ac…	SSF47741;SM01008;SSF55447;G3DSA:3.30.365.10;PF02738;SSF56003;G3DSA:3.30.465.10;PF00941;PS00197;G3DSA:3.90.1170.50;PS51085;G3DSA:3.30.390.50;G3DSA:3.10.20.30;SSF56176;PF01799;G3DSA:1.10.150.120;SM01092;PF00111;PF01315;SSF54292;PS51387;SSF54665;PF03450;PIRSF000127	Molybdopterin-binding domain of aldehyde dehydrogenase;FAD binding domain in molybdopterin dehydrogenase;2Fe-2S ferredoxin-type iron-sulfur binding region signature.;2Fe-2S ferredoxin-type iron-sulfur binding domain profile.;[2Fe-2S] binding domain;2Fe-2S iron-sulfur cluster binding domain;Aldehyde oxidase and xanthine dehydrogenase, a/b hammerhead domain;PCMH-type FAD-binding domain profile.;CO …	IPR002888;IPR000674;IPR005107;IPR008274;IPR016169;IPR002346;IPR006058;IPR001041;IPR012675;IPR016166;IPR016208	[2Fe-2S]-binding;Aldehyde oxidase/xanthine dehydrogenase, a/b hammerhead;CO dehydrogenase flavoprotein, C-terminal;Aldehyde oxidase/xanthine dehydrogenase, molybdopterin binding;CO dehydrogenase flavoprotein-like, FAD-binding, subdomain 2;Molybdopterin dehydrogenase, FAD-binding;2Fe-2S ferredoxin, iron-sulphur binding site;2Fe-2S ferredoxin-type iron-sulfur binding domain;Beta-grasp domain;FAD-bi…	Metabolic pathways;Tryptophan metabolism
m.64000	zma:103654959	anthranilate phosphoribosyltransferase [Setaria italica]	F:transferase activity, transferring glycosyl groups; P:glutamate metabolic process; F:GMP synthase activity; F:GMP synthase (glutamine-hydrolyzing) activity; C:cytosol; P:purine nucleobase metabolic process	SSF52418;SSF47648;G3DSA:3.40.1030.10		IPR000312;IPR017459	Glycosyl transferase, family 3;Glycosyl transferase family 3, N-terminal domain	NA
m.72699	zma:542341	ribosomal S8e family [Zea mays]	P:maturation of SSU-rRNA from tricistronic rRNA transcript (SSU-rRNA, 5.8S rRNA, LSU-rRNA); F:structural constituent of ribosome; C:cytosolic small ribosomal subunit; P:translation	PF01201;TIGR00307;mobidb-lite;cd11380;PS01193	Ribosomal protein S8e;eS8: ribosomal protein eS8;consensus disorder prediction;Ribosomal_S8e_like;Ribosomal protein S8e signature.	IPR022309;IPR001047;IPR018283	Ribosomal protein S8e/ribosomal biogenesis NSA2;Ribosomal protein S8e;Ribosomal protein S8e, conserved site	Ribosome
m.159375	zma:100191237	probable lactoylglutathione chloroplast	F:ATP binding; P:carbohydrate metabolic process; F:metal ion binding; F:lactoylglutathione lyase activity; P:serine family amino acid metabolic process; F:protein serine/threonine kinase activity; P:pyruvate metabolic process	cd07233;TIGR00068;PS00934;PS00935;PF00903;G3DSA:3.10.180.10;SSF54593	Glyoxalase_I;glyox_I: lactoylglutathione lyase;Glyoxalase I signature 1.;Glyoxalase I signature 2.;Glyoxalase/Bleomycin resistance protein/Dioxygenase superfamily	IPR004361;IPR018146;IPR004360;IPR029068	Glyoxalase I;Glyoxalase I, conserved site;Glyoxalase/fosfomycin resistance/dioxygenase domain;Glyoxalase/Bleomycin resistance protein/Dihydroxybiphenyl dioxygenase	Metabolic pathways;Pyruvate metabolism
m.62281	zma:542052	plasma membrane H+-ATPase	C:integral component of plasma membrane; F:ATP binding; P:regulation of intracellular pH; P:oxidative phosphorylation; F:metal ion binding; C:intracellular membrane-bounded organelle; F:hydrogen-exporting ATPase activity, phosphorylative mechanism; P:ATP biosynthetic process	PF00690;PR00120;PS00154;G3DSA:3.40.1110.10;SSF81653;SM00831;PF00122;PR00119;PF00702;G3DSA:1.20.1110.10;G3DSA:2.70.150.10;SSF81665;TIGR01647;SSF56784;Coil;TIGR01494	Cation transporter/ATPase, N-terminus;H+-transporting ATPase (proton pump) signature;E1-E2 ATPases phosphorylation site.;E1-E2 ATPase;P-type cation-transporting ATPase superfamily signature;haloacid dehalogenase-like hydrolase;ATPase-IIIA_H: plasma-membrane proton-efflux P-type ATPase;ATPase_P-type: HAD ATPase, P-type, family IC	IPR004014;IPR001757;IPR018303;IPR023299;IPR008250;IPR023298;IPR006534;IPR023214	Cation-transporting P-type ATPase, N-terminal;P-type ATPase;P-type ATPase, phosphorylation site;P-type ATPase, cytoplasmic domain N;P-type ATPase, A domain;P-type ATPase, transmembrane domain;P-type ATPase, subfamily IIIA;HAD-like domain	Metabolic pathways;Oxidative phosphorylation
m.45577	zma:100191681	60S ribosomal L2 [Zea mays]	F:RNA binding; F:structural constituent of ribosome; P:cytoplasmic translation; P:ribosome biogenesis; C:cytosolic large ribosomal subunit	G3DSA:4.10.950.10;PF03947;G3DSA:2.30.30.30;PS00467;SSF50104;SM01382	Ribosomal Proteins L2, C-terminal domain;Ribosomal protein L2 signature.	IPR014726;IPR022669;IPR014722;IPR022671;IPR008991	Ribosomal protein L2, domain 3;Ribosomal protein L2, C-terminal;Ribosomal protein L2 domain 2;Ribosomal protein L2, conserved site;Translation protein SH3-like domain	Ribosome
m.94147	zma:100280584	Ribosomal S8 family isoform 1 [Theobroma cacao]	F:structural constituent of ribosome; F:ribokinase activity; P:pentose-phosphate shunt; C:integral component of membrane; P:D-ribose metabolic process; P:ribosome biogenesis; C:ribosome; P:translation	PS00053;MF_01302_A;G3DSA:3.30.1490.10;SSF56047;G3DSA:3.30.1370.30;PF00410	Ribosomal protein S8 signature.;30S ribosomal protein S8 [rpsH].;Ribosomal protein S8	IPR000630	Ribosomal protein S8	Ribosome
m.59411	zma:100282411	peroxidase [Arabidopsis thaliana]	F:peroxidase activity; P:response to oxidative stress; F:metal ion binding; P:obsolete peroxidase reaction; C:cytosol; C:extracellular region; C:vacuole; F:heme binding; P:hydrogen peroxide catabolic process	PR00458;G3DSA:1.10.520.10;PS00435;PF00141;G3DSA:1.10.420.10;PS00436;PR00461;PS50873;SSF48113;cd00693	Haem peroxidase superfamily signature;Peroxidases proximal heme-ligand signature.;Peroxidase;Peroxidases active site signature.;Plant peroxidase signature;Plant heme peroxidase family profile.;secretory_peroxidase	IPR002016;IPR019793;IPR019794;IPR000823;IPR010255;IPR033905	Haem peroxidase, plant/fungal/bacterial;Peroxidases heam-ligand binding site;Peroxidase, active site;Plant peroxidase;Haem peroxidase;Secretory peroxidase	Metabolic pathways;Biosynthesis of secondary metabolites;Phenylpropanoid biosynthesis
m.58940	zma:100280557	elongation factor 1-beta [Zea mays]	P:regulation of translational elongation; F:translation elongation factor activity; C:ribosome; C:eukaryotic translation elongation factor 1 complex	cd00292;PS00825;SSF54984;G3DSA:3.30.70.60;SSF47616;G3DSA:1.20.1050.10;mobidb-lite;PF00736;SM00888;PS00824	EF1B;Elongation factor 1 beta/beta'/delta chain signature 2.;consensus disorder prediction;EF-1 guanine nucleotide exchange domain;Elongation factor 1 beta/beta'/delta chain signature 1.	IPR014038;IPR001326;IPR014717;IPR010987	Translation elongation factor EF1B, beta/delta subunit, guanine nucleotide exchange domain;Translation elongation factor EF1B, beta/delta chains, conserved site;Translation elongation factor EF1B/ribosomal protein S6;Glutathione S-transferase, C-terminal-like	NA
m.124978	zma:100284180	40S ribosomal S24 [Zea mays]	F:nucleotide binding; P:maturation of SSU-rRNA from tricistronic rRNA transcript (SSU-rRNA, 5.8S rRNA, LSU-rRNA); F:structural constituent of ribosome; C:cytosolic small ribosomal subunit; P:translation	MF_00545;Coil;PF01282;G3DSA:3.30.70.330;SSF54189;mobidb-lite;PD006052;PS00529	30S ribosomal protein S24e [rps24e].;Ribosomal protein S24e;consensus disorder prediction;RIBOSOMAL S24 40S RIBONUCLEOPROTEIN S24E 30S S24 CDNA RIKEN ACETYLATION;Ribosomal protein S24e signature.	IPR001976;IPR012677;IPR012678;IPR018098	Ribosomal protein S24e;Nucleotide-binding alpha-beta plait domain;Ribosomal protein L23/L15e core domain;Ribosomal S24e conserved site	Ribosome
m.89512	zma:100273908	PGR5 chloroplastic	C:integral component of membrane; C:plastid					NA
m.109893	zma:100282303	26S proteasome non-ATPase regulatory subunit 6 [Zea mays]	P:proteasome-mediated ubiquitin-dependent protein catabolic process; C:proteasome complex	SM00753;PF01399;SSF46785;G3DSA:1.10.10.10;SM00088;mobidb-lite;PF10602;Coil	motif in proteasome subunits, Int-6, Nip-1 and TRIP-15;PCI domain;consensus disorder prediction;26S proteasome subunit RPN7	IPR000717;IPR011991;IPR019585	Proteasome component (PCI) domain;Winged helix-turn-helix DNA-binding domain;26S proteasome regulatory subunit Rpn7/COP9 signalosome complex subunit 1	Proteasome
m.50357	zma:103646447	subtilisin-like protease	C:cell wall; F:serine-type endopeptidase activity	PR00723;cd04852;G3DSA:3.40.50.200;PF00082;SSF52743;cd02120;G3DSA:3.50.30.30;PF02225;PS00138;PF05922	Subtilisin serine protease family (S8) signature;Peptidases_S8_3;Subtilase family;PA_subtilisin_like;PA domain;Serine proteases, subtilase family, serine active site.;Peptidase inhibitor I9	IPR015500;IPR034197;IPR000209;IPR003137;IPR023828;IPR010259	Peptidase S8, subtilisin-related;Cucumisin-like catalytic domain;Peptidase S8/S53 domain;PA domain;Peptidase S8, subtilisin, Ser-active site;Peptidase S8 propeptide/proteinase inhibitor I9	NA
m.126401	zma:103625973	Stromal 70 kDa heat shock-related chloroplastic	F:ATP binding; F:2-alkenal reductase [NAD(P)] activity; F:unfolded protein binding; P:protein folding; C:plastid	G3DSA:3.90.640.10;SSF100934;G3DSA:3.30.420.40;SSF53067;PF00012;PS00297;Coil;mobidb-lite;PS00329;TIGR02350;PR00301;G3DSA:3.30.30.30;SSF100920;PS01036;cd10234;G3DSA:2.60.34.10;MF_00332;G3DSA:1.20.1270.10	Hsp70 protein;Heat shock hsp70 proteins family signature 1.;consensus disorder prediction;Heat shock hsp70 proteins family signature 2.;prok_dnaK: chaperone protein DnaK;70kDa heat shock protein signature;Heat shock hsp70 proteins family signature 3.;HSPA9-Ssq1-like_NBD;Chaperone protein DnaK [dnaK].	IPR029048;IPR013126;IPR018181;IPR012725;IPR029047	Heat shock protein 70kD, C-terminal domain;Heat shock protein 70 family;Heat shock protein 70, conserved site;Chaperone DnaK;Heat shock protein 70kD, peptide-binding domain	Protein processing in endoplasmic reticulum;Spliceosome;Endocytosis
m.104895	zma:100282752	apospory-associated C [Zea mays]	P:gluconeogenesis; F:glucose-6-phosphate 1-epimerase activity; C:membrane; P:glycolytic process; F:carbohydrate binding	G3DSA:2.70.98.10;SSF74650;PIRSF016020;cd09020;PF01263	D-hex-6-P-epi_like;Aldose 1-epimerase	IPR014718;IPR011013;IPR025532;IPR008183	Glycoside hydrolase-type carbohydrate-binding;Galactose mutarotase-like domain;Glucose-6-phosphate 1-epimerase;Aldose 1-/Glucose-6-phosphate 1-epimerase	Metabolic pathways;Biosynthesis of secondary metabolites;Glycolysis / Gluconeogenesis
m.150321	zma:542550	[Hordeum vulgare vulgare]	P:obsolete electron transport; P:oxidative phosphorylation; F:ubiquinol-cytochrome-c reductase activity; F:metal ion binding; C:respiratory chain complex III; F:2 iron, 2 sulfur cluster binding; C:mitochondrial inner membrane	mobidb-lite;PR00162;G3DSA:2.102.10.10;G3DSA:1.20.5.270;PS51296;cd03470;SSF81502;PF02921;TIGR01416;SSF50022;PF00355	consensus disorder prediction;Rieske 2Fe-2S subunit signature;Rieske [2Fe-2S] iron-sulfur domain profile.;Rieske_cytochrome_bc1;Ubiquinol cytochrome reductase transmembrane region;Rieske_proteo: ubiquinol-cytochrome c reductase, iron-sulfur subunit;Rieske [2Fe-2S] domain	IPR005805;IPR017941;IPR004192;IPR006317	Rieske iron-sulphur protein, C-terminal;Rieske [2Fe-2S] iron-sulphur domain;Ubiquinol cytochrome reductase, transmembrane domain;Ubiquinol-cytochrome c reductase, iron-sulphur subunit	Metabolic pathways;Oxidative phosphorylation
m.42663	zma:100283475	peptidyl-prolyl cis-trans isomerase CYP19-4 precursor [Zea mays]	F:peptidyl-prolyl cis-trans isomerase activity; C:mitochondrion; P:protein folding	G3DSA:2.40.100.10;cd01926;PS00170;PS50072;PF00160;SSF50891;PR00153	cyclophilin_ABH_like;Cyclophilin-type peptidyl-prolyl cis-trans isomerase signature.;Cyclophilin-type peptidyl-prolyl cis-trans isomerase domain profile.;Cyclophilin type peptidyl-prolyl cis-trans isomerase/CLD;Cyclophilin peptidyl-prolyl cis-trans isomerase signature	IPR029000;IPR020892;IPR002130	Cyclophilin-like domain;Cyclophilin-type peptidyl-prolyl cis-trans isomerase, conserved site;Cyclophilin-type peptidyl-prolyl cis-trans isomerase domain	NA
m.37775	zma:100274365	ribulose-phosphate 3-epimerase [Zea mays]	C:chloroplast stroma; P:pentose-phosphate shunt, non-oxidative branch; F:protoheme IX farnesyltransferase activity; C:chloroplast envelope; F:ribulose-phosphate 3-epimerase activity; P:response to nematode; C:chloroplast thylakoid membrane; P:heme O biosynthetic process; F:metal ion binding; P:cellular carbohydrate metabolic process; C:stromule; C:apoplast; P:reductive pentose-phosphate cycle; C:…	PS01086;PF00834;SSF51366;PIRSF001461;G3DSA:3.20.20.70;TIGR01163;cd00429;PS01085	Ribulose-phosphate 3-epimerase family signature 2.;Ribulose-phosphate 3 epimerase family;rpe: ribulose-phosphate 3-epimerase;RPE;Ribulose-phosphate 3-epimerase family signature 1.	IPR000056;IPR011060;IPR026019;IPR013785	Ribulose-phosphate 3-epimerase-like;Ribulose-phosphate binding barrel;Ribulose-phosphate 3-epimerase;Aldolase-type TIM barrel	Metabolic pathways;Carbon metabolism;Biosynthesis of secondary metabolites;Carbon fixation in photosynthetic organisms;Biosynthesis of amino acids;Pentose phosphate pathway;Pentose and glucuronate interconversions
m.4490	zma:100274318	mitochondrial 2-oxoglutarate malate carrier [Zea mays]	C:plasmodesma; F:structural constituent of ribosome; F:tricarboxylic acid transmembrane transporter activity; C:cell wall; C:mitochondrion; C:chloroplast envelope; C:integral component of membrane; P:ribosome biogenesis; F:dicarboxylic acid transmembrane transporter activity; C:vacuolar membrane; C:ribosome; P:translation	PS50920;G3DSA:1.50.40.10;PF00153;PR00926;SSF103506	Solute carrier (Solcar) repeat profile.;Mitochondrial carrier protein;Mitochondrial carrier protein signature	IPR018108;IPR023395;IPR002067	Mitochondrial substrate/solute carrier;Mitochondrial carrier domain;Mitochondrial carrier protein	NA
m.25035	zma:100383166	plastidal glycolate glycerate translocator chloroplastic	F:glycolate transmembrane transporter activity; C:chloroplast inner membrane; C:integral component of membrane; P:photorespiration; F:glycerate transmembrane transporter activity; P:chloroplast organization	mobidb-lite;PF04172	consensus disorder prediction;LrgB-like family	IPR007300	CidB/LrgB family	NA
m.87825	zma:100191657	isocitrate dehydrogenase [NADP]	C:chloroplast stroma; F:magnesium ion binding; F:NAD binding; P:glutathione metabolic process; C:mitochondrion; C:chloroplast thylakoid; F:isocitrate dehydrogenase (NADP+) activity; P:isocitrate metabolic process; P:reductive tricarboxylic acid cycle	G3DSA:3.40.718.10;PS00470;PF00180;TIGR00127;SSF53659;SM01329	Isocitrate and isopropylmalate dehydrogenases signature.;Isocitrate/isopropylmalate dehydrogenase;nadp_idh_euk: isocitrate dehydrogenase, NADP-dependent	IPR024084;IPR019818;IPR004790	Isopropylmalate dehydrogenase-like domain;Isocitrate/isopropylmalate dehydrogenase, conserved site;Isocitrate dehydrogenase NADP-dependent	Metabolic pathways;Carbon metabolism;Biosynthesis of secondary metabolites;Biosynthesis of amino acids;Citrate cycle (TCA cycle);Glutathione metabolism;2-Oxocarboxylic acid metabolism;Peroxisome
m.5460	zma:100283145	glycine-rich RNA-binding RZ1A-like [Gossypium raimondii]	F:nucleotide binding; C:nucleus; F:zinc ion binding; F:RNA binding; C:integral component of membrane; C:cytosol; P:cold acclimation	SM00360;SSF57756;mobidb-lite;PS50102;G3DSA:4.10.60.10;PF00098;PS50158;SM00343;G3DSA:3.30.70.330;SSF54928;PF00076	consensus disorder prediction;Eukaryotic RNA Recognition Motif (RRM) profile.;Zinc knuckle;Zinc finger CCHC-type profile.;RNA recognition motif. (a.k.a. RRM, RBD, or RNP domain)	IPR000504;IPR001878;IPR012677	RNA recognition motif domain;Zinc finger, CCHC-type;Nucleotide-binding alpha-beta plait domain	Spliceosome
m.21416	zma:100283385	alliin lyase-like [Setaria italica]	F:carbon-sulfur lyase activity; C:integral component of membrane	SSF53383;G3DSA:3.90.1150.10;cd00609;G3DSA:2.10.25.30;PF04863;PF04864;G3DSA:3.40.640.10	AAT_like;Alliinase EGF-like domain;Allinase	IPR015424;IPR015422;IPR006947;IPR006948;IPR015421	Pyridoxal phosphate-dependent transferase;Pyridoxal phosphate-dependent transferase, major region, subdomain 2;EGF-like, alliinase;Alliinase, C-terminal;Pyridoxal phosphate-dependent transferase, major region, subdomain 1	NA
m.33734	zma:100275372	hypothetical protein SORBIDRAFT_02g043230		SSF50370;G3DSA:2.80.10.50		IPR000772	Ricin B, lectin domain	NA
m.91936	zma:100279549	UDP-glucose 6-dehydrogenase [Zea mays]	C:nucleus; F:NAD binding; P:UDP-glucuronate biosynthetic process; F:UDP-glucose 6-dehydrogenase activity; P:glycosaminoglycan biosynthetic process; C:cytosol; P:starch metabolic process; P:sucrose metabolic process; P:nucleotide metabolic process	PF03720;SSF48179;G3DSA:1.20.5.100;G3DSA:3.40.50.720;SSF51735;PF00984;PF03721;TIGR03026;PIRSF500133;PIRSF000124;SM00984;SSF52413	UDP-glucose/GDP-mannose dehydrogenase family, UDP binding domain;UDP-glucose/GDP-mannose dehydrogenase family, central domain;UDP-glucose/GDP-mannose dehydrogenase family, NAD binding domain;NDP-sugDHase: nucleotide sugar dehydrogenase	IPR014027;IPR008927;IPR016040;IPR014026;IPR001732;IPR017476;IPR028356	UDP-glucose/GDP-mannose dehydrogenase, C-terminal;6-phosphogluconate dehydrogenase C-terminal domain-like;NAD(P)-binding domain;UDP-glucose/GDP-mannose dehydrogenase, dimerisation;UDP-glucose/GDP-mannose dehydrogenase, N-terminal;UDP-glucose/GDP-mannose dehydrogenase;UDP-glucose 6-dehydrogenase, eukaryotic type	Metabolic pathways;Amino sugar and nucleotide sugar metabolism;Ascorbate and aldarate metabolism;Pentose and glucuronate interconversions
m.2798	zma:542421	calnexin precursor [Zea mays]	F:calcium ion binding; C:integral component of membrane; C:endoplasmic reticulum; F:unfolded protein binding; P:protein folding	G3DSA:2.60.120.200;SSF49899;SSF63887;PS00805;PF00262;G3DSA:2.10.250.10;mobidb-lite;PS00804;PS00803;PR00626	Calreticulin family repeated motif signature.;Calreticulin family;consensus disorder prediction;Calreticulin family signature 2.;Calreticulin family signature 1.;Calreticulin signature	IPR013320;IPR009033;IPR018124;IPR001580	Concanavalin A-like lectin/glucanase domain;Calreticulin/calnexin, P domain;Calreticulin/calnexin, conserved site;Calreticulin/calnexin	Protein processing in endoplasmic reticulum;Phagosome
m.172065	zma:542479	phosphoenolpyruvate carboxylase [Zea mays]	P:gluconeogenesis; C:chloroplast; P:leaf development; C:apoplast; C:cytosol; P:photosynthesis; P:reductive tricarboxylic acid cycle; F:phosphoenolpyruvate carboxylase activity	SSF51621;Coil		IPR015813	Pyruvate/Phosphoenolpyruvate kinase-like domain	Metabolic pathways;Carbon metabolism;Carbon fixation in photosynthetic organisms;Pyruvate metabolism
m.8904	zma:103631716	Pheophorbide a chloroplastic	P:chlorophyll biosynthetic process; P:embryo development ending in seed dormancy; C:chloroplast thylakoid; C:chloroplast envelope; P:leaf morphogenesis; P:defense response to bacterium, incompatible interaction; P:cell death; F:metal ion binding; P:positive regulation of transcription, DNA-templated; C:integral component of membrane; P:cell differentiation; P:photosynthesis, dark reaction; P:thyl…	PF00355;G3DSA:2.102.10.10;SSF55961;cd03480;PS51296;mobidb-lite;SSF50022;PF08417	Rieske [2Fe-2S] domain;Rieske_RO_Alpha_PaO;Rieske [2Fe-2S] iron-sulfur domain profile.;consensus disorder prediction;Pheophorbide a oxygenase	IPR017941;IPR013626	Rieske [2Fe-2S] iron-sulphur domain;Pheophorbide a oxygenase	Biosynthesis of secondary metabolites;Porphyrin and chlorophyll metabolism
m.167514	zma:100284217	gibberellin receptor GID1L2 [Zea mays]	P:metabolic process; F:hydrolase activity	PF07859;G3DSA:3.40.50.1820;SSF53474	alpha/beta hydrolase fold	IPR013094;IPR029058	Alpha/beta hydrolase fold-3;Alpha/Beta hydrolase fold	NA
m.6590	zma:542553	ferritin 1A [Triticum aestivum]	P:cellular iron ion homeostasis; P:chlorophyll metabolic process; C:chloroplast; F:ferric iron binding; P:iron ion transport; F:ferroxidase activity	cd01056;SSF47240;PF00210;PS50905;G3DSA:1.20.1260.10;PS00540;PS00204	Euk_Ferritin;Ferritin-like domain;Ferritin-like diiron domain profile.;Ferritin iron-binding regions signature 1.;Ferritin iron-binding regions signature 2.	IPR009078;IPR008331;IPR009040;IPR012347;IPR014034	Ferritin-like superfamily;Ferritin/DPS protein domain;Ferritin-like diiron domain;Ferritin-related;Ferritin, conserved site	NA
m.45257	zma:100285259	Alpha-glucan H isozyme	F:glycogen phosphorylase activity; C:chloroplast; F:pyridoxal phosphate binding; C:integral component of membrane; C:cytosol; P:glycogen catabolic process; P:response to water deprivation	TIGR02093;cd04300;PIRSF000460;mobidb-lite;G3DSA:3.40.50.2000;SSF53756;PF00343;PS00102	P_ylase: glycogen/starch/alpha-glucan phosphorylases;GT1_Glycogen_Phosphorylase;consensus disorder prediction;Carbohydrate phosphorylase;Phosphorylase pyridoxal-phosphate attachment site.	IPR011833;IPR000811	Glycogen/starch/alpha-glucan phosphorylase;Glycosyl transferase, family 35	Metabolic pathways;Biosynthesis of secondary metabolites;Starch and sucrose metabolism
m.81117	zma:100383793	heat shock 83-like	F:ATP binding; F:unfolded protein binding; P:protein folding; C:plastid; P:response to stress	SSF55874;G3DSA:3.30.565.10;PIRSF002583;SSF110942;mobidb-lite;SSF54211;PF00183;cd00075;PF02518;PS00298;MF_00505;PR00775;SM00387	consensus disorder prediction;Hsp90 protein;HATPase_c;Histidine kinase-, DNA gyrase B-, and HSP90-like ATPase;Heat shock hsp90 proteins family signature.;Chaperone protein HtpG [htpG].;90kDa heat shock protein signature	IPR003594;IPR001404;IPR020568;IPR019805;IPR020575	Histidine kinase-like ATPase, C-terminal domain;Heat shock protein Hsp90 family;Ribosomal protein S5 domain 2-type fold;Heat shock protein Hsp90, conserved site;Heat shock protein Hsp90, N-terminal	Protein processing in endoplasmic reticulum;Plant-pathogen interaction
m.160956	zma:103643458	serine threonine phosphatase 2A regulatory subunit B beta-like	F:calcium ion binding	mobidb-lite;PS00018;SSF47473;PS50222;PF13499;G3DSA:1.10.238.10	consensus disorder prediction;EF-hand calcium-binding domain.;EF-hand calcium-binding domain profile.;EF-hand domain pair	IPR018247;IPR011992;IPR002048	EF-Hand 1, calcium-binding site;EF-hand domain pair;EF-hand domain	mRNA surveillance pathway
m.151603	zma:100280575	mago nashi [Zea mays]	C:chloroplast; C:exon-exon junction complex; P:RNA splicing; P:embryo development ending in seed dormancy; C:nuclear speck; P:pollen tube guidance; P:mitotic nuclear division; C:nucleolus	cd11295;SSF89817;mobidb-lite;PF02792;G3DSA:3.30.1560.10	Mago_nashi;consensus disorder prediction;Mago nashi protein	IPR004023	Mago nashi protein	Spliceosome;mRNA surveillance pathway;RNA transport
m.135962	zma:100272913	fructose-bisphosphate aldolase cytoplasmic isozyme-like	P:gluconeogenesis; P:inositol metabolic process; C:cytoplasm; P:pentose-phosphate shunt; P:glycolytic process; P:mannose metabolic process; P:fructose metabolic process; F:fructose-bisphosphate aldolase activity; P:carbon utilization	cd00948;PF00274;SSF51569;G3DSA:3.20.20.70;PS00158	FBP_aldolase_I_a;Fructose-bisphosphate aldolase class-I;Fructose-bisphosphate aldolase class-I active site.	IPR000741;IPR013785;IPR029768	Fructose-bisphosphate aldolase, class-I;Aldolase-type TIM barrel;Fructose-bisphosphate aldolase class-I active site	Metabolic pathways;Carbon metabolism;Biosynthesis of secondary metabolites;Glycolysis / Gluconeogenesis;Carbon fixation in photosynthetic organisms;Biosynthesis of amino acids;Pentose phosphate pathway;Fructose and mannose metabolism
m.85372	zma:100193240	40S ribosomal S5-like	F:structural constituent of ribosome; C:cytosolic small ribosomal subunit; F:mRNA binding; P:ribosomal small subunit assembly; F:rRNA binding; P:translation	G3DSA:1.10.455.10;SSF47973;cd14867;TIGR01028;PIRSF002122;PF00177;PS00052	uS7_Eukaryote;uS7_euk_arch: ribosomal protein uS7;Ribosomal protein S7p/S5e;Ribosomal protein S7 signature.	IPR023798;IPR005716;IPR000235;IPR020606	Ribosomal protein S7 domain;Ribosomal protein S5/S7, eukaryotic/archaeal;Ribosomal protein S5/S7;Ribosomal protein S7, conserved site	Ribosome
m.125950	zma:100194161	thylakoid-bound ascorbate peroxidase	P:response to oxidative stress; F:metal ion binding; C:chloroplast membrane; P:obsolete peroxidase reaction; C:integral component of membrane; P:L-ascorbic acid metabolic process; F:L-ascorbate peroxidase activity; F:heme binding; P:hydrogen peroxide catabolic process	PS50873;SSF48113;PF00141;PR00458;G3DSA:1.10.420.10;mobidb-lite;PR00459;PS00435	Plant heme peroxidase family profile.;Peroxidase;Haem peroxidase superfamily signature;consensus disorder prediction;Plant ascorbate peroxidase signature;Peroxidases proximal heme-ligand signature.	IPR002016;IPR010255;IPR002207;IPR019793	Haem peroxidase, plant/fungal/bacterial;Haem peroxidase;Plant ascorbate peroxidase;Peroxidases heam-ligand binding site	Metabolic pathways;Glutathione metabolism;Ascorbate and aldarate metabolism
m.124159	zma:100282542	[Hordeum vulgare vulgare]	F:structural constituent of ribosome; C:cytosolic small ribosomal subunit; P:ribosomal small subunit assembly	mobidb-lite;PF03501	consensus disorder prediction;Plectin/S10 domain	IPR005326	Plectin/S10, N-terminal	Ribosome
m.59068	zma:100281366	violaxanthin de- chloroplastic [Brachypodium distachyon]	P:chlorophyll metabolic process; P:response to heat; C:thylakoid lumen; C:chloroplast thylakoid; C:integral component of membrane; P:xanthophyll cycle; F:violaxanthin de-epoxidase activity; P:fatty acid metabolic process	G3DSA:2.40.128.20;Coil;SSF50814;PF07137	VDE lipocalin domain	IPR012674;IPR011038;IPR010788	Calycin;Calycin-like;VDE lipocalin domain	Metabolic pathways;Biosynthesis of secondary metabolites;Carotenoid biosynthesis
m.100029	zma:542319	acetyl- carboxylase 2 isoform X1 [Zea mays]	F:ATP binding; C:biotin carboxylase complex; F:acetyl-CoA carboxylase activity; F:metal ion binding; F:biotin carboxylase activity; P:fatty acid biosynthetic process; P:pyruvate metabolic process	PS00867;PF02786;PS50980;G3DSA:3.90.226.10;SSF52096;G3DSA:2.40.50.100;PS50979;PF02785;SSF51230;G3DSA:3.30.470.20;PS50989;PS50968;PF08326;PF01039;SSF56059;PF00364;SSF51246;SM00878;cd06850	Carbamoyl-phosphate synthase subdomain signature 2.;Carbamoyl-phosphate synthase L chain, ATP binding domain;Acetyl-coenzyme A carboxyltransferase domain N-terminal region profile.;Biotin carboxylation domain profile.;Biotin carboxylase C-terminal domain;Acetyl-coenzyme A carboxyltransferase domain C-terminal region profile.;Biotinyl/lipoyl domain profile.;Acetyl-CoA carboxylase, central region;C…	IPR005479;IPR011762;IPR029045;IPR011764;IPR005482;IPR011053;IPR013816;IPR011763;IPR000089;IPR013537;IPR000022;IPR011054	Carbamoyl-phosphate synthetase large subunit-like, ATP-binding domain;Acetyl-coenzyme A carboxyltransferase, N-terminal;ClpP/crotonase-like domain;Biotin carboxylation domain;Biotin carboxylase, C-terminal;Single hybrid motif;ATP-grasp fold, subdomain 2;Acetyl-coenzyme A carboxyltransferase, C-terminal;Biotin/lipoyl attachment;Acetyl-CoA carboxylase, central domain;Carboxyl transferase;Rudiment s…	Metabolic pathways;Biosynthesis of secondary metabolites;Pyruvate metabolism;Propanoate metabolism;Fatty acid biosynthesis;Fatty acid metabolism
m.85471	zma:100216606	hydroxyacylglutathione hydrolase mitochondrial-like	C:endoplasmic reticulum membrane; F:3-beta-hydroxy-delta5-steroid dehydrogenase activity; F:hydroxyacylglutathione hydrolase activity; P:androgen metabolic process; P:aromatic amino acid family metabolic process; P:estrogen metabolic process; P:methylglyoxal catabolic process to D-lactate via S-lactoyl-glutathione; C:integral component of membrane; P:steroid biosynthetic process; P:C21-steroid ho…	SSF56281;SM00849;MF_01374;G3DSA:3.60.15.10;PF16123;TIGR03413;PF00753	Hydroxyacylglutathione hydrolase [gloB].;Hydroxyacylglutathione hydrolase C-terminus;GSH_gloB: hydroxyacylglutathione hydrolase;Metallo-beta-lactamase superfamily	IPR001279;IPR017782;IPR032282	Metallo-beta-lactamase;Hydroxyacylglutathione hydrolase;Hydroxyacylglutathione hydrolase, C-terminal domain	Metabolic pathways;Pyruvate metabolism
m.147197	zma:100037783	pto kinase interactor 1 [Zea mays]	F:ATP binding; P:serine family amino acid metabolic process; F:protein serine/threonine kinase activity	PS50011;PF07714;G3DSA:1.10.510.10;SM00220;PS00107;G3DSA:3.30.200.20;mobidb-lite;PS00108;SSF56112	Protein kinase domain profile.;Protein tyrosine kinase;Protein kinases ATP-binding region signature.;consensus disorder prediction;Serine/Threonine protein kinases active-site signature.	IPR000719;IPR001245;IPR017441;IPR008271;IPR011009	Protein kinase domain;Serine-threonine/tyrosine-protein kinase catalytic domain;Protein kinase, ATP binding site;Serine/threonine-protein kinase, active site;Protein kinase-like domain	Plant-pathogen interaction
m.67177	zma:100274554	alpha-galactosidase-like [Setaria italica]	P:carbohydrate metabolic process; F:raffinose alpha-galactosidase activity; C:apoplast; P:response to fungus; C:plant-type cell wall; P:positive regulation of flower development; P:leaf morphogenesis	PR00740;PF16499;G3DSA:3.20.20.70;SSF51445;G3DSA:2.60.40.1180;SSF51011;cd14792;PS00512	Glycosyl hydrolase family 27 signature;Alpha galactosidase A;GH27;Alpha-galactosidase signature.	IPR002241;IPR013785;IPR017853;IPR013780;IPR000111	Glycoside hydrolase, family 27;Aldolase-type TIM barrel;Glycoside hydrolase superfamily;Glycosyl hydrolase, all-beta;Glycoside hydrolase family 27/36, conserved site	Metabolic pathways;Glycerolipid metabolism;Galactose metabolism;Glycosphingolipid biosynthesis - globo and isoglobo series;Sphingolipid metabolism
m.171879	zma:100281841	peptidyl-prolyl cis-trans isomerase chloroplastic	C:endoplasmic reticulum membrane; C:chloroplast; F:peptidyl-prolyl cis-trans isomerase activity; C:thylakoid lumen; F:FK506 binding; P:chaperone-mediated protein folding	G3DSA:3.10.50.40;SSF54534;PF00254;PS50059	FKBP-type peptidyl-prolyl cis-trans isomerase;FKBP-type peptidyl-prolyl cis-trans isomerase domain profile.	IPR001179	FKBP-type peptidyl-prolyl cis-trans isomerase domain	NA
m.13513	zma:103645927	ABC transporter C family member 2-like [Musa acuminata malaccensis]	F:ATP binding; F:ATPase activity, coupled to transmembrane movement of substances; C:integral component of membrane	PS50893;Coil;PS50929;SSF90123;SM00382;PS00211;mobidb-lite;G3DSA:1.20.1560.10;cd03244;SSF52540;G3DSA:3.40.50.300;PF00005;cd03250;PF00664	ATP-binding cassette, ABC transporter-type domain profile.;ABC transporter integral membrane type-1 fused domain profile.;ABC transporters family signature.;consensus disorder prediction;ABCC_MRP_domain2;ABC transporter;ABCC_MRP_domain1;ABC transporter transmembrane region	IPR003439;IPR011527;IPR003593;IPR017871;IPR027417	ABC transporter-like;ABC transporter type 1, transmembrane domain;AAA+ ATPase domain;ABC transporter, conserved site;P-loop containing nucleoside triphosphate hydrolase	NA
m.33558	zma:103638644	Alba DNA RNA-binding [Theobroma cacao]	F:nucleic acid binding	PF01918;G3DSA:3.30.110.20;Coil;PIRSF030333;SSF82704	Alba	IPR002775;IPR014560	DNA/RNA-binding protein Alba-like;Uncharacterised conserved protein UCP030333, DNA/RNA-binding Alba-related	NA
m.18434	zma:103647314	[Hordeum vulgare vulgare]	C:endoplasmic reticulum lumen; P:multicellular organism development; F:calcium ion binding; F:unfolded protein binding; P:sequestering of calcium ion; F:carbohydrate binding; P:protein folding	SSF49899;mobidb-lite;PS00804;G3DSA:2.60.120.200;G3DSA:2.10.250.10;SSF63887;PS00805;PF00262;PR00626;PS00803	consensus disorder prediction;Calreticulin family signature 2.;Calreticulin family repeated motif signature.;Calreticulin family;Calreticulin signature;Calreticulin family signature 1.	IPR013320;IPR018124;IPR009033;IPR001580	Concanavalin A-like lectin/glucanase domain;Calreticulin/calnexin, conserved site;Calreticulin/calnexin, P domain;Calreticulin/calnexin	Protein processing in endoplasmic reticulum;Phagosome
m.133459	zma:100282862	40S ribosomal S9 [Zea mays]	P:positive regulation of translational fidelity; F:structural constituent of ribosome; C:cytosolic small ribosomal subunit; P:ribosome biogenesis; F:rRNA binding	PS50889;SM00363;cd00165;PF01479;PF00163;SM01390;SSF55174;mobidb-lite;PS00632;G3DSA:3.10.290.10;TIGR01018	S4 RNA-binding domain profile.;S4;S4 domain;Ribosomal protein S4/S9 N-terminal domain;consensus disorder prediction;Ribosomal protein S4 signature.;uS4_arch: ribosomal protein uS4	IPR002942;IPR001912;IPR018079;IPR005710	RNA-binding S4 domain;Ribosomal protein S4/S9, N-terminal;Ribosomal protein S4, conserved site;Ribosomal protein S4/S9, eukaryotic/archaeal	Ribosome
m.80307	zma:100282150	adenosyl homocysteine hydrolase1 isoform 1 [Zea mays]	P:S-adenosylmethionine cycle; C:cytosol; F:adenosylhomocysteinase activity; P:one-carbon metabolic process	TIGR00936;SM00997;cd00401;SSF51735;SSF52283;PF05221;MF_00563;PS00738;SM00996;PS00739;PF00670;G3DSA:3.40.50.1480;G3DSA:3.40.50.720;PIRSF001109	ahcY: adenosylhomocysteinase;SAHH;S-adenosyl-L-homocysteine hydrolase;Adenosylhomocysteinase [ahcY].;S-adenosyl-L-homocysteine hydrolase signature 1.;S-adenosyl-L-homocysteine hydrolase signature 2.;S-adenosyl-L-homocysteine hydrolase, NAD binding domain	IPR000043;IPR015878;IPR016040;IPR020082	Adenosylhomocysteinase;S-adenosyl-L-homocysteine hydrolase, NAD binding domain;NAD(P)-binding domain;S-adenosyl-L-homocysteine hydrolase, conserved site	Metabolic pathways;Cysteine and methionine metabolism
m.121325	zma:100191802	Dolichyl-diphosphooligosaccharide-- glycosyltransferase 48 kDa subunit	C:oligosaccharyltransferase complex; F:transferase activity, transferring glycosyl groups; C:Golgi apparatus; P:plant-type cell wall organization; C:nucleolus; C:vacuolar membrane; C:plant-type cell wall; P:RNA methylation; P:unidimensional cell growth; C:plasmodesma; C:integral component of membrane; P:protein N-linked glycosylation via asparagine; P:cellulose biosynthetic process	PF03345	Oligosaccharyltransferase 48 kDa subunit beta	IPR005013	Dolichyl-diphosphooligosaccharide--protein glycosyltransferase 48 kDa subunit	Metabolic pathways;Protein processing in endoplasmic reticulum;N-Glycan biosynthesis
m.96352	zma:103635427	splicing factor 3B subunit 3-like	C:nucleus; F:RNA binding; P:mRNA splicing, via spliceosome	G3DSA:2.130.10.10;SSF50969;PF10433	Mono-functional DNA-alkylating methyl methanesulfonate N-term	IPR015943;IPR011044	WD40/YVTN repeat-like-containing domain;Quinoprotein amine dehydrogenase, beta chain-like	Ubiquitin mediated proteolysis;Nucleotide excision repair
m.463	zma:103650526	heat shock cognate 70 kDa 2-like	F:ATP binding; C:integral component of membrane	Coil;PF00012;PS00329;SSF53067;SSF100934;mobidb-lite;PR00301;G3DSA:3.30.420.40;SSF100920;PS01036;G3DSA:3.30.30.30;cd10233;G3DSA:1.20.1270.10;PS00297;G3DSA:2.60.34.10;G3DSA:3.90.640.10	Hsp70 protein;Heat shock hsp70 proteins family signature 2.;consensus disorder prediction;70kDa heat shock protein signature;Heat shock hsp70 proteins family signature 3.;HSPA1-2_6-8-like_NBD;Heat shock hsp70 proteins family signature 1.	IPR013126;IPR018181;IPR029048;IPR029047	Heat shock protein 70 family;Heat shock protein 70, conserved site;Heat shock protein 70kD, C-terminal domain;Heat shock protein 70kD, peptide-binding domain	Protein processing in endoplasmic reticulum;Spliceosome;Endocytosis
m.96290	zma:103638095	coatomer subunit beta -1 isoform X1 [Elaeis guineensis]	C:membrane coat; P:vesicle-mediated transport; F:structural molecule activity; P:intracellular protein transport	PS50082;mobidb-lite;cd00200;SSF101898;G3DSA:1.25.40.10;PR00320;PF00400;SM00320;SSF50978;PF04053;PS50294;G3DSA:2.130.10.10;PIRSF005567	Trp-Asp (WD) repeats profile.;consensus disorder prediction;WD40;G protein beta WD-40 repeat signature;WD domain, G-beta repeat;Coatomer WD associated region;Trp-Asp (WD) repeats circular profile.	IPR001680;IPR011990;IPR020472;IPR017986;IPR006692;IPR015943;IPR016453	WD40 repeat;Tetratricopeptide-like helical domain;G-protein beta WD-40 repeat;WD40-repeat-containing domain;Coatomer, WD associated region;WD40/YVTN repeat-like-containing domain;Coatomer beta' subunit (COPB2)	NA
m.96595	zma:103646146	elongation factor G- chloroplastic	P:embryo development ending in seed dormancy; P:ribosome disassembly; P:transcription from plastid promoter; F:GTP binding; P:maltose metabolic process; P:chloroplast relocation; F:translation elongation factor activity; P:positive regulation of transcription, DNA-templated; F:GTPase activity; C:apoplast; P:plant ovule development; P:ncRNA metabolic process; C:chloroplast envelope; P:DNA-template…	G3DSA:3.40.50.300;MF_03063;SSF50447;G3DSA:2.40.30.10;G3DSA:3.30.70.870;PS51722;PF03764;PR00315;SM00838;cd04088;SSF52540;G3DSA:3.30.70.240;TIGR00231;PF00009;TIGR00484;PF14492;mobidb-lite;PF03144;PF00679;cd03713;SSF54980;cd01434;MF_00054_B;SM00889;cd01886;G3DSA:3.30.230.10;SSF54211;PS00301	Elongation factor G, chloroplastic.;Translational (tr)-type guanine nucleotide-binding (G) domain profile.;Elongation factor G, domain IV;GTP-binding elongation factor signature;EFG_mtEFG_II;small_GTP: small GTP-binding protein domain;Elongation factor Tu GTP binding domain;EF-G: translation elongation factor G;Elongation Factor G, domain II;consensus disorder prediction;Elongation factor Tu doma…	IPR027417;IPR030848;IPR009000;IPR000795;IPR005517;IPR000640;IPR005225;IPR004540;IPR009022;IPR004161;IPR014721;IPR020568;IPR031157	P-loop containing nucleoside triphosphate hydrolase;Elongation factor G, chloroplastic;Translation protein, beta-barrel domain;Transcription factor, GTP-binding domain;Translation elongation factor EFG/EF2, domain IV;Translation elongation factor EFG, V domain;Small GTP-binding protein domain;Translation elongation factor EFG/EF2;Elongation factor G, III-V domain;Translation elongation factor EFT…	NA
m.114523	zma:542479	phosphoenolpyruvate carboxylase [Zea mays]	P:gluconeogenesis; C:chloroplast; P:leaf development; C:apoplast; C:cytosol; P:photosynthesis; P:reductive tricarboxylic acid cycle; F:phosphoenolpyruvate carboxylase activity	PS00781;PR00150;G3DSA:1.20.1440.90;PF00311;SSF51621	Phosphoenolpyruvate carboxylase active site 1.;Phosphoenolpyruvate carboxylase signature;Phosphoenolpyruvate carboxylase	IPR018129;IPR021135;IPR015813	Phosphoenolpyruvate carboxylase, Lys active site;Phosphoenolpyruvate carboxylase;Pyruvate/Phosphoenolpyruvate kinase-like domain	Metabolic pathways;Carbon metabolism;Carbon fixation in photosynthetic organisms;Pyruvate metabolism
m.148229	zma:103645840	D-3-phosphoglycerate dehydrogenase [Zea mays]	F:NAD binding; F:phosphoglycerate dehydrogenase activity; P:L-serine biosynthetic process; F:amino acid binding; C:plastid; P:glycine metabolic process; P:threonine metabolic process	G3DSA:3.30.1330.90;SSF143548;cd04902;SSF55021;SM00997;TIGR01327;G3DSA:3.30.70.260;SSF51735;PS00065;PF00389;G3DSA:3.40.50.720;SSF52283;PS00671;cd12173;PF01842;PF02826	ACT_3PGDH-xct;PGDH: phosphoglycerate dehydrogenase;D-isomer specific 2-hydroxyacid dehydrogenases NAD-binding signature.;D-isomer specific 2-hydroxyacid dehydrogenase, catalytic domain;D-isomer specific 2-hydroxyacid dehydrogenases signature 3.;PGDH_4;ACT domain;D-isomer specific 2-hydroxyacid dehydrogenase, NAD binding domain	IPR029009;IPR015878;IPR006236;IPR016040;IPR029752;IPR006139;IPR029753;IPR002912;IPR006140	Allosteric substrate binding domain;S-adenosyl-L-homocysteine hydrolase, NAD binding domain;D-3-phosphoglycerate dehydrogenase;NAD(P)-binding domain;D-isomer specific 2-hydroxyacid dehydrogenase, NAD-binding domain conserved site 1;D-isomer specific 2-hydroxyacid dehydrogenase, catalytic domain;D-isomer specific 2-hydroxyacid dehydrogenase, NAD-binding domain conserved site;ACT domain;D-isomer sp…	Metabolic pathways;Carbon metabolism;Biosynthesis of amino acids;Glycine, serine and threonine metabolism;Cysteine and methionine metabolism
m.315	zma:100284247	mitochondrial-processing peptidase subunit alpha-like	P:gluconeogenesis; F:zinc ion binding; P:glycolytic process; F:glucokinase activity; P:mannose metabolic process; P:fructose metabolic process; P:galactose metabolic process; F:metalloendopeptidase activity; P:starch metabolic process; C:mitochondrial inner membrane; F:fructokinase activity; P:sucrose metabolic process; F:glucose binding; F:ATP binding; P:protein processing involved in protein ta…	SSF63411;PF05193;PF00675;G3DSA:3.30.830.10	Peptidase M16 inactive domain;Insulinase (Peptidase family M16)	IPR011249;IPR007863;IPR011765;IPR011237	Metalloenzyme, LuxS/M16 peptidase-like;Peptidase M16, C-terminal;Peptidase M16, N-terminal;Peptidase M16 domain	NA
m.85934	zma:542208	brain acid soluble 1 [Zea mays]	C:nucleus; F:DNA binding	PF01429;SSF54171;G3DSA:3.30.890.10;PS50982;cd01396;mobidb-lite	Methyl-CpG binding domain;Methyl-CpG-binding domain (MBD) profile.;MeCP2_MBD;consensus disorder prediction	IPR001739;IPR016177	Methyl-CpG DNA binding;DNA-binding domain	NA
m.58156	zma:103640342	TPA: heparanase 2 [Zea mays]	P:chlorophyll metabolic process; F:calmodulin binding; C:membrane; P:starch metabolic process; F:beta-glucuronidase activity; P:sucrose metabolic process; P:glycosaminoglycan catabolic process	SSF51445;PF03662	Glycosyl hydrolase family 79, N-terminal domain	IPR017853;IPR005199	Glycoside hydrolase superfamily;Glycoside hydrolase, family 79	Metabolic pathways;Glycosaminoglycan degradation
m.62851	zma:100382527	probable adenylate kinase chloroplastic [Brachypodium distachyon]	F:adenylate kinase activity; F:ATP binding; P:ATP metabolic process; C:chloroplast envelope; F:cysteine-type peptidase activity; P:purine nucleobase metabolic process; C:chloroplast thylakoid membrane	SSF52540;PF00406;mobidb-lite;PR00094;PS00113;G3DSA:3.40.50.300;TIGR01351;MF_00235;cd01428;PF09353	Adenylate kinase;consensus disorder prediction;Adenylate kinase signature;Adenylate kinase signature.;adk: adenylate kinase;Adenylate kinase [adk].;ADK;Domain of unknown function (DUF1995)	IPR027417;IPR000850;IPR033690;IPR006259;IPR018962	P-loop containing nucleoside triphosphate hydrolase;Adenylate kinase/UMP-CMP kinase;Adenylate kinase, conserved site;Adenylate kinase subfamily;Domain of unknown function DUF1995	Metabolic pathways;Biosynthesis of secondary metabolites;Purine metabolism;Thiamine metabolism
m.81536	zma:542360	probable nucleoredoxin 1-2 [Brachypodium distachyon]	F:protein-disulfide reductase activity; P:pollen tube guidance; C:cytosol; P:cell redox homeostasis; P:regulation of pollen tube growth	G3DSA:3.40.30.10;PF13905;cd03009;SSF52833;PS51352	Thioredoxin-like;TryX_like_TryX_NRX;Thioredoxin domain profile.	IPR012336;IPR013766	Thioredoxin-like fold;Thioredoxin domain	NA
m.96185	zma:542710	ferredoxin-dependent glutamate chloroplastic	C:chloroplast stroma; F:metal ion binding; F:glutamate synthase (ferredoxin) activity; F:3 iron, 4 sulfur cluster binding; P:ammonia assimilation cycle; P:L-glutamate biosynthetic process	PS51278;cd00982;cd00713;PF01493;SSF56235;G3DSA:3.20.20.70;PF00310;SSF69336;G3DSA:2.160.20.60;SSF51395;PF01645;cd02808;mobidb-lite;G3DSA:3.60.20.10;PF04898	Glutamine amidotransferase type 2 domain profile.;gltB_C;GltS;GXGXG motif;Glutamine amidotransferases class-II;Conserved region in glutamate synthase;GltS_FMN;consensus disorder prediction;Glutamate synthase central domain	IPR017932;IPR002489;IPR029055;IPR013785;IPR002932;IPR006982	Glutamine amidotransferase type 2 domain;Glutamate synthase, alpha subunit, C-terminal;Nucleophile aminohydrolases, N-terminal;Aldolase-type TIM barrel;Glutamate synthase domain;Glutamate synthase, central-N	Glyoxylate and dicarboxylate metabolism;Nitrogen metabolism
m.82124	zma:103635086	ATP-citrate synthase beta chain 1-like [Glycine max]	F:ATP citrate synthase activity; F:lyase activity; P:tricarboxylic acid cycle	PS00399;G3DSA:3.40.50.261;SSF48256;SSF51735;G3DSA:3.40.50.720;G3DSA:1.10.580.10;PS01216;PS01217;cd06100;PF00549;PF00285;G3DSA:1.10.230.10	ATP-citrate lyase / succinyl-CoA ligases family active site.;ATP-citrate lyase / succinyl-CoA ligases family signature 1.;ATP-citrate lyase / succinyl-CoA ligases family signature 3.;CCL_ACL-C;CoA-ligase;Citrate synthase, C-terminal domain	IPR017440;IPR016102;IPR002020;IPR016040;IPR016142;IPR033847;IPR017866;IPR005811;IPR016143	ATP-citrate lyase/succinyl-CoA ligase, active site;Succinyl-CoA synthetase-like;Citrate synthase;NAD(P)-binding domain;Citrate synthase-like, large alpha subdomain;ATP-citrate lyase/succinyl-CoA ligase, conserved site;Succinyl-CoA synthetase, beta subunit, conserved site;ATP-citrate lyase/succinyl-CoA ligase;Citrate synthase-like, small alpha subdomain	Metabolic pathways;Biosynthesis of secondary metabolites;Citrate cycle (TCA cycle)
m.99752	zma:100383579	2-oxoglutarate dehydrogenase mitochondrial-like	F:thiamine pyrophosphate binding; C:oxoglutarate dehydrogenase complex; F:oxoglutarate dehydrogenase (succinyl-transferring) activity; C:mitochondrion; C:cytosol; P:tricarboxylic acid cycle; P:tryptophan metabolic process; P:lysine catabolic process	PF00676;cd02016;TIGR00239;SM00861;SSF52518;PF02779;PF16870;PF16078;PIRSF000157;G3DSA:3.40.50.970	Dehydrogenase E1 component;TPP_E1_OGDC_like;2oxo_dh_E1: oxoglutarate dehydrogenase (succinyl-transferring), E1 component;Transketolase, pyrimidine binding domain;2-oxoglutarate dehydrogenase C-terminal;2-oxoglutarate dehydrogenase N-terminus	IPR001017;IPR011603;IPR005475;IPR029061;IPR031717;IPR032106	Dehydrogenase, E1 component;2-oxoglutarate dehydrogenase E1 component;Transketolase-like, pyrimidine-binding domain;Thiamin diphosphate-binding fold;Multifunctional 2-oxoglutarate metabolism enzyme, C-terminal;2-oxoglutarate dehydrogenase E1 component, N-terminal domain	Metabolic pathways;Carbon metabolism;Biosynthesis of secondary metabolites;Citrate cycle (TCA cycle)
m.151766	zma:101027121	40S ribosomal S4 [Zea mays]	F:structural constituent of ribosome; C:cytosolic small ribosomal subunit; P:ribosome biogenesis; F:rRNA binding; P:translation	cd06087;SM00363;PIRSF002116;PF00900;PS50889;cd00165;PF01479;PD002667;PF08071;PF16121;SM00739;MF_00485;PF00467;PS00528	KOW_RPS4;Ribosomal family S4e;S4 RNA-binding domain profile.;S4;S4 domain;RIBOSOMAL RIBONUCLEOPROTEIN RNA-BINDING 40S S4 S4 S4E 30S ISOFORM X;RS4NT (NUC023) domain;40S ribosomal protein S4 C-terminus;30S ribosomal protein S4e [rps4e].;KOW motif;Ribosomal protein S4e signature.	IPR002942;IPR000876;IPR013845;IPR013843;IPR032277;IPR005824;IPR018199	RNA-binding S4 domain;Ribosomal protein S4e;Ribosomal protein S4e, central region;Ribosomal protein S4e, N-terminal;40S ribosomal protein S4, C-terminal domain;KOW;Ribosomal protein S4e, N-terminal, conserved site	Ribosome
m.122227	zma:100285832	26S proteasome non-ATPase regulatory subunit 13 [Zea mays]	C:nucleus; F:structural molecule activity; C:cytosol; C:proteasome regulatory particle, lid subcomplex; P:proteasome assembly; P:ubiquitin-dependent protein catabolic process	SM00088;PF01399;SSF46785;SM00753	PCI domain;motif in proteasome subunits, Int-6, Nip-1 and TRIP-15	IPR000717;IPR011991	Proteasome component (PCI) domain;Winged helix-turn-helix DNA-binding domain	Proteasome
m.84653	zma:100279472	Ubiquitin-activating enzyme E1 expressed [Oryza sativa Japonica Group]	C:nucleus; F:ubiquitin-protein transferase activity; F:ATP binding; C:integral component of membrane; C:cytosol; F:ubiquitin activating enzyme activity; F:acid-amino acid ligase activity; P:regulation of protein ubiquitination; P:modification-dependent protein catabolic process	PR01849;SSF69572;PF00899;G3DSA:3.40.50.720;mobidb-lite	Ubiquitin-activating enzyme E1 signature;ThiF family;consensus disorder prediction	IPR000011;IPR000594;IPR016040	Ubiquitin/SUMO-activating enzyme E1;THIF-type NAD/FAD binding fold;NAD(P)-binding domain	Ubiquitin mediated proteolysis
m.69345	zma:542221	sulfite reductase [ferredoxin] chloroplastic-like	P:sulfate reduction; P:Golgi organization; P:DNA packaging; P:water transport; F:sulfite reductase (ferredoxin) activity; F:copper ion binding; P:negative regulation of transcription, DNA-templated; C:stromule; C:apoplast; P:cysteine biosynthetic process; P:glucosinolate biosynthetic process; P:sulfide oxidation, using siroheme sulfite reductase; P:response to temperature stimulus; P:indoleacetic…	SSF55124;TIGR02042;SSF56014;PF01077;PF03460;PS00365;G3DSA:3.30.413.10;mobidb-lite;G3DSA:3.90.480.10;PR00397	sir: sulfite reductase, ferredoxin dependent;Nitrite and sulphite reductase 4Fe-4S domain;Nitrite/Sulfite reductase ferredoxin-like half domain;Nitrite and sulfite reductases iron-sulfur/siroheme-binding site.;consensus disorder prediction;Sirohaem Fe-binding site signature	IPR005117;IPR011787;IPR006067;IPR006066	Nitrite/Sulfite reductase ferredoxin-like domain;Sulphite reductase, ferredoxin dependent;Nitrite/sulphite reductase 4Fe-4S domain;Nitrite/sulphite reductase iron-sulphur/sirohaem-binding site	Metabolic pathways;Sulfur metabolism
m.45063	zma:100282706	proteasome subunit alpha type-1-like	C:nucleus; C:cytoplasm; C:proteasome core complex, alpha-subunit complex; F:threonine-type endopeptidase activity; P:ubiquitin-dependent protein catabolic process	PF00227;mobidb-lite;SSF56235;PF10584;PS00388;cd03749;SM00948;PS51475;G3DSA:3.60.20.10	Proteasome subunit;consensus disorder prediction;Proteasome subunit A N-terminal signature;Proteasome alpha-type subunits signature.;proteasome_alpha_type_1;Proteasome alpha-type subunit profile.	IPR001353;IPR029055;IPR000426;IPR023332	Proteasome, subunit alpha/beta;Nucleophile aminohydrolases, N-terminal;Proteasome alpha-subunit, N-terminal domain;Proteasome A-type subunit	Proteasome
m.46160	zma:100280562	ADP-ribosylation factor 1 [Arabidopsis thaliana]	F:GTP binding; C:endosome; P:vesicle-mediated transport; P:small GTPase mediated signal transduction; P:protein transport; C:cytosol; F:phospholipase activator activity; C:Golgi-associated vesicle	G3DSA:3.40.50.300;cd04150;SM00178;SM00177;PF00025;PR00328;TIGR00231;SSF52540;SM00175;PS51417	Arf1_5_like;ADP-ribosylation factor family;GTP-binding SAR1 protein signature;small_GTP: small GTP-binding protein domain;small GTPase Arf family profile.	IPR027417;IPR006689;IPR005225;IPR024156	P-loop containing nucleoside triphosphate hydrolase;Small GTPase superfamily, ARF/SAR type;Small GTP-binding protein domain;Small GTPase superfamily, ARF type	Endocytosis
m.98036	zma:100381342	26S protease regulatory subunit 6B homolog	F:ATP binding; C:proteasome regulatory particle, base subcomplex; C:cytosolic proteasome complex; C:nuclear proteasome complex; F:peptidase activity; F:TBP-class protein binding; P:ER-associated ubiquitin-dependent protein catabolic process; F:proteasome-activating ATPase activity; P:positive regulation of RNA polymerase II transcriptional preinitiation complex assembly	G3DSA:1.10.8.60;SSF52540;mobidb-lite;G3DSA:3.40.50.300;PS00674;SM00382;TIGR01242;Coil;cd00009;PF00004	consensus disorder prediction;AAA-protein family signature.;26Sp45: 26S proteasome subunit P45 family;AAA;ATPase family associated with various cellular activities (AAA)	IPR027417;IPR003960;IPR003593;IPR005937;IPR003959	P-loop containing nucleoside triphosphate hydrolase;ATPase, AAA-type, conserved site;AAA+ ATPase domain;26S proteasome subunit P45;ATPase, AAA-type, core	NA
m.78406	zma:103652598	serine threonine- phosphatase 6 regulatory subunit 3-like isoform X2	C:vacuolar membrane	mobidb-lite;PF04499;SSF48371	consensus disorder prediction;SIT4 phosphatase-associated protein	IPR007587;IPR016024	SIT4 phosphatase-associated protein family;Armadillo-type fold	NA
m.165922	zma:100281949	serine--glyoxylate aminotransferase	P:L-serine metabolic process; F:serine-glyoxylate transaminase activity; P:glycine metabolic process; P:threonine metabolic process	cd06451;PS00595;G3DSA:3.90.1150.10;PF00266;PIRSF000524;SSF53383;G3DSA:3.40.640.10	AGAT_like;Aminotransferases class-V pyridoxal-phosphate attachment site.;Aminotransferase class-V	IPR020578;IPR015422;IPR000192;IPR024169;IPR015424;IPR015421	Aminotransferase class-V, pyridoxal-phosphate binding site;Pyridoxal phosphate-dependent transferase, major region, subdomain 2;Aminotransferase class V domain;Serine-pyruvate aminotransferase/2-aminoethylphosphonate-pyruvate transaminase;Pyridoxal phosphate-dependent transferase;Pyridoxal phosphate-dependent transferase, major region, subdomain 1	Metabolic pathways;Carbon metabolism;Biosynthesis of secondary metabolites;Glyoxylate and dicarboxylate metabolism;Glycine, serine and threonine metabolism;Peroxisome;Alanine, aspartate and glutamate metabolism
m.14907	zma:103639467	40S ribosomal S3a [Zea mays]	F:structural constituent of ribosome; C:cytosolic small ribosomal subunit; P:ribosome biogenesis; P:translation	SM01397;PS01191;PF01015;MF_03122	Ribosomal protein S3Ae signature.;Ribosomal S3Ae family;40S ribosomal protein S1 [RPS3A].	IPR001593;IPR018281;IPR027500	Ribosomal protein S3Ae;Ribosomal protein S3Ae, conserved site;40S ribosomal protein S1/3, eukaryotes	Ribosome
m.23777	zma:100194217	glycine-rich RNA-binding 2 [Zea mays]	F:nucleotide binding; F:RNA binding; F:kinase activity	PF00076;SM00360;SSF54928;PS50102;G3DSA:3.30.70.330;mobidb-lite	RNA recognition motif. (a.k.a. RRM, RBD, or RNP domain);Eukaryotic RNA Recognition Motif (RRM) profile.;consensus disorder prediction	IPR000504;IPR012677	RNA recognition motif domain;Nucleotide-binding alpha-beta plait domain	NA
m.34085	zma:100284080	transaldolase 2 [Zea mays]	C:chloroplast stroma; F:sedoheptulose-7-phosphate:D-glyceraldehyde-3-phosphate glyceronetransferase activity; P:pentose-phosphate shunt; P:lignin biosynthetic process; C:mitochondrion; P:glycolytic process; P:shikimate biosynthetic process; P:aerobic respiration	cd00955;TIGR00876;PF00923;SSF51569;PIRSF036915;G3DSA:3.20.20.70;MF_00493;PS01054	Transaldolase_like;tal_mycobact: transaldolase;Transaldolase/Fructose-6-phosphate aldolase;Transaldolase [tal].;Transaldolase signature 1.	IPR004732;IPR001585;IPR013785;IPR018225	Transaldolase type 2;Transaldolase/Fructose-6-phosphate aldolase;Aldolase-type TIM barrel;Transaldolase, active site	Metabolic pathways;Carbon metabolism;Biosynthesis of secondary metabolites;Biosynthesis of amino acids;Pentose phosphate pathway
m.19417	zma:100192625	hydroxyproline-rich glyco 1 [Oryza sativa Japonica Group]	F:structural constituent of ribosome; P:ribosomal large subunit biogenesis; C:cytosolic large ribosomal subunit; P:translation	PF01929;G3DSA:2.30.30.30;cd06088;SSF50104	Ribosomal protein L14;KOW_RPL14	IPR002784;IPR014722;IPR008991	Ribosomal protein L14e domain;Ribosomal protein L2 domain 2;Translation protein SH3-like domain	Ribosome
m.16590	zma:100276776	PREDICTED: uncharacterized protein LOC100276776 isoform X1 [Zea mays]	C:integral component of membrane					NA
m.7597	zma:100283901	ras-related RABH1b	F:GTP binding; C:trans-Golgi network; C:endosome; C:plasmodesma; P:small GTPase mediated signal transduction; C:cytosol; C:Golgi membrane; C:vacuolar membrane; C:plasma membrane; F:hydrolase activity	TIGR00231;SSF52540;PR00449;SM00175;SM00174;PF00071;SM00176;SM00173;PS51419;G3DSA:3.40.50.300;cd01861	small_GTP: small GTP-binding protein domain;Transforming protein P21 ras signature;Ras family;small GTPase Rab1 family profile.;Rab6	IPR005225;IPR027417;IPR001806	Small GTP-binding protein domain;P-loop containing nucleoside triphosphate hydrolase;Small GTPase superfamily	NA
m.76095	zma:103644298	elongation factor 2 [Setaria italica]	F:GTP binding; P:regulation of translational elongation; F:translation elongation factor activity; F:GTPase activity; C:ribosome	PS51722;PF00009;PR00315;cd01885;TIGR00231;SSF52540;G3DSA:3.90.1430.10;G3DSA:3.40.50.300;PS00301	Translational (tr)-type guanine nucleotide-binding (G) domain profile.;Elongation factor Tu GTP binding domain;GTP-binding elongation factor signature;EF2;small_GTP: small GTP-binding protein domain;Translational (tr)-type guanine nucleotide-binding (G) domain signature.	IPR000795;IPR005225;IPR027417;IPR031157	Transcription factor, GTP-binding domain;Small GTP-binding protein domain;P-loop containing nucleoside triphosphate hydrolase;Tr-type G domain, conserved site	NA
m.40837	zma:100856929	co-chaperone SBA1 [Zea mays]	C:plasmodesma; C:cytosol; C:plasma membrane	mobidb-lite;PS51203;G3DSA:2.60.40.790;cd06465;SSF49764;PF04969	consensus disorder prediction;CS domain profile.;p23_hB-ind1_like;CS domain	IPR007052;IPR008978	CS domain;HSP20-like chaperone	NA
m.40831	zma:100281960	60S ribosomal L12 [Zea mays]	F:structural constituent of ribosome; C:cytosolic large ribosomal subunit; F:rRNA binding; P:ribosomal large subunit assembly; P:translation	SSF54747;cd00349;SSF46906;PS00359;PF03946;SM00649;PF00298;G3DSA:3.30.1550.10;G3DSA:1.10.10.250;MF_00736	Ribosomal_L11;Ribosomal protein L11 signature.;Ribosomal protein L11, N-terminal domain;Ribosomal protein L11, RNA binding domain;50S ribosomal protein L11 [rplK].	IPR020784;IPR000911;IPR020783;IPR020785	Ribosomal protein L11, N-terminal;Ribosomal protein L11/L12;Ribosomal protein L11, C-terminal;Ribosomal protein L11, conserved site	Ribosome
m.101603	zma:100382805	glucose-6-phosphate isomerase chloroplastic-like	P:gluconeogenesis; P:pentose-phosphate shunt; P:glycolytic process; C:chloroplast envelope; P:plant-type cell wall organization; P:positive regulation of flower development; P:sucrose metabolic process; P:maltose metabolic process; F:glucose-6-phosphate isomerase activity; P:starch biosynthetic process; P:positive regulation of catalytic activity; C:cytosol; P:isopentenyl diphosphate biosynthetic…	SSF53697;MF_00473;cd05016;PF00342;mobidb-lite;cd05015;G3DSA:3.40.50.10490;PS00174;PS51463;PR00662	Glucose-6-phosphate isomerase [pgi].;SIS_PGI_2;Phosphoglucose isomerase;consensus disorder prediction;SIS_PGI_1;Phosphoglucose isomerase signature 2.;Glucose-6-phosphate isomerase family profile.;Glucose-6-phosphate isomerase signature	IPR001672;IPR018189	Phosphoglucose isomerase (PGI);Phosphoglucose isomerase, conserved site	Metabolic pathways;Carbon metabolism;Biosynthesis of secondary metabolites;Glycolysis / Gluconeogenesis;Pentose phosphate pathway;Amino sugar and nucleotide sugar metabolism;Starch and sucrose metabolism
m.136591	zma:100037812	aldo-keto reductase family 4 member C10	F:oxidoreductase activity	PF00248;PS00062;mobidb-lite;G3DSA:3.20.20.100;PS00798;cd06660;PR00069;PS00063;SSF51430	Aldo/keto reductase family;Aldo/keto reductase family signature 2.;consensus disorder prediction;Aldo/keto reductase family signature 1.;Aldo_ket_red;Aldo-keto reductase signature;Aldo/keto reductase family putative active site signature.	IPR023210;IPR018170;IPR020471	NADP-dependent oxidoreductase domain;Aldo/keto reductase, conserved site;Aldo/keto reductase	Metabolic pathways;Biosynthesis of secondary metabolites;Glycolysis / Gluconeogenesis;Glycerolipid metabolism;Pentose and glucuronate interconversions
m.53580	zma:100382120	Monodehydroascorbate reductase	F:monodehydroascorbate reductase (NADH) activity; C:cell; F:disulfide oxidoreductase activity; P:obsolete electron transport; F:flavin adenine dinucleotide binding; P:cell redox homeostasis; P:L-ascorbic acid metabolic process; P:electron transport chain	mobidb-lite;PR00411;PR00368;SSF51905;PF07992;G3DSA:3.50.50.60;SSF55424;SFLDF00175;G3DSA:3.30.390.30	consensus disorder prediction;Pyridine nucleotide disulphide reductase class-I signature;FAD-dependent pyridine nucleotide reductase signature;Pyridine nucleotide-disulphide oxidoreductase;NADH ferredoxin reductase	IPR023753;IPR016156;IPR004099	FAD/NAD(P)-binding domain;FAD/NAD-linked reductase, dimerisation domain;Pyridine nucleotide-disulphide oxidoreductase, dimerisation domain	Metabolic pathways;Ascorbate and aldarate metabolism
m.122062	zma:100216585	1,2-dihydroxy-3-keto-5-methylthiopentene dioxygenase 2 [Zea mays]	C:nucleus; C:cytoplasm; F:iron ion binding; P:L-methionine salvage from methylthioadenosine; F:acireductone dioxygenase [iron(II)-requiring] activity	G3DSA:2.60.120.10;PF03079;MF_03154;SSF51182	ARD/ARD' family;1,2-dihydroxy-3-keto-5-methylthiopentene dioxygenase [ADI1].	IPR014710;IPR004313;IPR027496;IPR011051	RmlC-like jelly roll fold;Acireductone dioxygenase ARD family;1,2-dihydroxy-3-keto-5-methylthiopentene dioxygenase, eukaryotes;RmlC-like cupin domain	Metabolic pathways;Cysteine and methionine metabolism
m.128814	zma:542454	60S acidic ribosomal P0 [Zea mays]	F:structural constituent of ribosome; P:cytoplasmic translation; P:ribosome biogenesis; C:cytosolic large ribosomal subunit; F:large ribosomal subunit rRNA binding; C:preribosome, large subunit precursor	PIRSF039087;SSF160369;PF00466;cd05795	Ribosomal protein L10;Ribosomal_P0_L10e	IPR030670;IPR001790	60S acidic ribosomal protein P0;Ribosomal protein L10P	Ribosome
m.89256	zma:100304007	remorin [Zea mays]	F:galacturonate binding; P:cell-cell signaling; C:plasma membrane	mobidb-lite;PF03763;Coil;PF03766	consensus disorder prediction;Remorin, C-terminal region;Remorin, N-terminal region	IPR005516;IPR005518	Remorin, C-terminal;Remorin, N-terminal	NA
m.159324	zma:100281780	60S ribosomal L21	F:structural constituent of ribosome; C:integral component of membrane; P:ribosome biogenesis; C:cytosolic large ribosomal subunit; P:translation	G3DSA:2.30.30.70;SSF50104;PF01157;PS01171	Ribosomal protein L21e;Ribosomal protein L21e signature.	IPR001147;IPR008991;IPR018259	Ribosomal protein L21e;Translation protein SH3-like domain;Ribosomal protein L21e, conserved site	Ribosome
m.103318	zma:103650140	dihydrolipoyl dehydrogenase mitochondrial-like	P:gluconeogenesis; P:obsolete electron transport; F:flavin adenine dinucleotide binding; C:mitochondrion; P:glycolytic process; P:L-serine metabolic process; P:cell redox homeostasis; P:tricarboxylic acid cycle; F:dihydrolipoyl dehydrogenase activity; P:glycine metabolic process; P:threonine metabolic process	PIRSF000350;PR00411;G3DSA:3.50.50.60;SFLDG00296;G3DSA:3.30.390.30;SSF55424;PF02852;PF07992;TIGR01350;PS00076;SSF51905;PR00368	Pyridine nucleotide disulphide reductase class-I signature;disulfide reductase;Pyridine nucleotide-disulphide oxidoreductase, dimerisation domain;Pyridine nucleotide-disulphide oxidoreductase;lipoamide_DH: dihydrolipoyl dehydrogenase;Pyridine nucleotide-disulphide oxidoreductases class-I active site.;FAD-dependent pyridine nucleotide reductase signature	IPR023753;IPR004099;IPR016156;IPR006258;IPR012999	FAD/NAD(P)-binding domain;Pyridine nucleotide-disulphide oxidoreductase, dimerisation domain;FAD/NAD-linked reductase, dimerisation domain;Dihydrolipoamide dehydrogenase;Pyridine nucleotide-disulphide oxidoreductase, class I, active site	Metabolic pathways;Carbon metabolism;Biosynthesis of secondary metabolites;Glycolysis / Gluconeogenesis;Pyruvate metabolism;Glyoxylate and dicarboxylate metabolism;Citrate cycle (TCA cycle);Tryptophan metabolism;Glycine, serine and threonine metabolism;Propanoate metabolism;Lysine degradation;Valine, leucine and isoleucine degradation
m.142819	zma:100285997	bifunctional 3-dehydroquinate dehydratase shikimate chloroplastic-like [Brachypodium distachyon]	F:NADP binding; F:3-dehydroquinate dehydratase activity; P:L-phenylalanine biosynthetic process; P:tryptophan biosynthetic process; P:tyrosine biosynthetic process; P:shikimate metabolic process; C:plastid; F:shikimate 3-dehydrogenase (NADP+) activity	cd01065;SSF51735;SSF53223;MF_00214;PF01487;G3DSA:3.40.192.10;MF_00222;G3DSA:3.40.50.720;TIGR01093;SSF51569;PF08501;TIGR00507;PF01488;G3DSA:3.20.20.70;cd00502	NAD_bind_Shikimate_DH;3-dehydroquinate dehydratase [aroD].;Type I 3-dehydroquinase;Shikimate dehydrogenase (NADP(+)) [aroE].;aroD: 3-dehydroquinate dehydratase, type I;Shikimate dehydrogenase substrate binding domain;aroE: shikimate dehydrogenase;Shikimate / quinate 5-dehydrogenase;DHQase_I	IPR016040;IPR001381;IPR022893;IPR013708;IPR011342;IPR006151;IPR013785	NAD(P)-binding domain;3-dehydroquinate dehydratase type I;Shikimate dehydrogenase family;Shikimate dehydrogenase substrate binding, N-terminal;Shikimate dehydrogenase;Quinate/shikimate 5-dehydrogenase/glutamyl-tRNA reductase;Aldolase-type TIM barrel	Metabolic pathways;Biosynthesis of secondary metabolites;Biosynthesis of amino acids;Phenylalanine, tyrosine and tryptophan biosynthesis
m.120708	zma:845212	ribulose-1,5-bisphosphate carboxylase oxygenase large partial (chloroplast)	F:magnesium ion binding; C:chloroplast ribulose bisphosphate carboxylase complex; P:glyoxylate metabolic process; P:reductive pentose-phosphate cycle; P:photorespiration; F:monooxygenase activity; F:ribulose-bisphosphate carboxylase activity	G3DSA:3.20.20.110;SSF51649;PF00016	Ribulose bisphosphate carboxylase large chain, catalytic domain	IPR000685	Ribulose bisphosphate carboxylase, large subunit, C-terminal	Metabolic pathways;Carbon metabolism;Biosynthesis of secondary metabolites;Carbon fixation in photosynthetic organisms;Glyoxylate and dicarboxylate metabolism
m.137885	zma:100280585	guanine nucleotide-binding subunit beta A		cd00200;PF00400;G3DSA:2.130.10.10;PS50082;PS00678;PR00320;SM00320;SSF50978;PS50294	WD40;WD domain, G-beta repeat;Trp-Asp (WD) repeats profile.;Trp-Asp (WD) repeats signature.;G protein beta WD-40 repeat signature;Trp-Asp (WD) repeats circular profile.	IPR001680;IPR015943;IPR019775;IPR020472;IPR017986	WD40 repeat;WD40/YVTN repeat-like-containing domain;WD40 repeat, conserved site;G-protein beta WD-40 repeat;WD40-repeat-containing domain	NA
m.84893	zma:100381576	ramosa 1 enhancer locus 2 [Zea mays]	C:nucleus; F:catalytic activity; P:regulation of transcription, DNA-templated	G3DSA:2.130.10.10;SM00668;PS50896;PS50294;PS00678;SM00667;SSF50978;PS50897;SM00320;mobidb-lite;PS50082;PF00400	LIS1 homology (LisH) motif profile.;Trp-Asp (WD) repeats circular profile.;Trp-Asp (WD) repeats signature.;C-terminal to LisH (CTLH) motif profile.;consensus disorder prediction;Trp-Asp (WD) repeats profile.;WD domain, G-beta repeat	IPR015943;IPR006595;IPR006594;IPR017986;IPR019775;IPR001680	WD40/YVTN repeat-like-containing domain;CTLH, C-terminal LisH motif;LIS1 homology motif;WD40-repeat-containing domain;WD40 repeat, conserved site;WD40 repeat	NA
m.92218	zma:100283674	40S ribosomal S25-1 [Zea mays]	C:ribosome	mobidb-lite;PD012268;G3DSA:1.10.10.10;SSF46785;PF03297	consensus disorder prediction;RIBOSOMAL S25 40S RIBONUCLEOPROTEIN S25 MULTIGENE FAMILY TRANSCRIPTION STRAIN DIRECT;S25 ribosomal protein	IPR004977;IPR011991	Ribosomal protein S25;Winged helix-turn-helix DNA-binding domain	Ribosome
m.48690	zma:541700	6-phosphogluconate dehydrogenase 1-like [Setaria italica]	F:phosphogluconate dehydrogenase (decarboxylating) activity; P:pentose-phosphate shunt; C:integral component of membrane; P:D-gluconate metabolic process	PR00076;SSF48179;SSF51735;G3DSA:1.20.5.320;G3DSA:3.40.50.720;SM01350;PF00393;G3DSA:1.10.1040.10;TIGR00873;PF03446;PIRSF000109	6-phosphogluconate dehydrogenase signature;6-phosphogluconate dehydrogenase, C-terminal domain;gnd: 6-phosphogluconate dehydrogenase (decarboxylating);NAD binding domain of 6-phosphogluconate dehydrogenase	IPR006183;IPR008927;IPR016040;IPR012284;IPR006114;IPR013328;IPR006113;IPR006115	6-phosphogluconate dehydrogenase;6-phosphogluconate dehydrogenase C-terminal domain-like;NAD(P)-binding domain;6-phosphogluconate dehydrogenase, domain 3;6-phosphogluconate dehydrogenase, C-terminal;6-phosphogluconate dehydrogenase, domain 2;6-phosphogluconate dehydrogenase, decarboxylating;6-phosphogluconate dehydrogenase, NADP-binding	Metabolic pathways;Carbon metabolism;Biosynthesis of secondary metabolites;Pentose phosphate pathway;Glutathione metabolism
m.76102	zma:100285098	Elongation factor 2	F:GTP binding; P:regulation of translational elongation; F:translation elongation factor activity; F:GTPase activity; C:ribosome	cd03700;G3DSA:3.90.1430.10;PF03144;G3DSA:2.40.30.10;SSF50447	eEF2_snRNP_like_II;Elongation factor Tu domain 2	IPR004161;IPR009000	Translation elongation factor EFTu-like, domain 2;Translation protein, beta-barrel domain	NA
m.76105	zma:100272648	elongation factor 2 [Setaria italica]	F:GTP binding; P:regulation of translational elongation; F:translation elongation factor activity; F:GTPase activity; C:ribosome	SSF54980;SM00838;PF00679;SSF54211;G3DSA:3.30.70.240;cd04096;G3DSA:3.30.230.10	Elongation factor G C-terminus;eEF2_snRNP_like_C	IPR009022;IPR000640;IPR020568;IPR014721	Elongation factor G, III-V domain;Translation elongation factor EFG, V domain;Ribosomal protein S5 domain 2-type fold;Ribosomal protein S5 domain 2-type fold, subgroup	NA
m.171849	zma:100273283	peroxidase 1-like [Brachypodium distachyon]	F:peroxidase activity; P:response to oxidative stress; F:metal ion binding; P:obsolete peroxidase reaction; P:plant-type cell wall organization; C:extracellular region; C:plant-type cell wall; F:heme binding; P:hydrogen peroxide catabolic process	PS00435;PS50873;G3DSA:1.10.420.10;PF00141;SSF48113;G3DSA:1.10.520.10;PR00461;PS00436;PR00458;cd00693	Peroxidases proximal heme-ligand signature.;Plant heme peroxidase family profile.;Peroxidase;Plant peroxidase signature;Peroxidases active site signature.;Haem peroxidase superfamily signature;secretory_peroxidase	IPR019793;IPR002016;IPR010255;IPR000823;IPR019794;IPR033905	Peroxidases heam-ligand binding site;Haem peroxidase, plant/fungal/bacterial;Haem peroxidase;Plant peroxidase;Peroxidase, active site;Secretory peroxidase	Metabolic pathways;Biosynthesis of secondary metabolites;Phenylpropanoid biosynthesis
m.16651	zma:100283220	[Hordeum vulgare vulgare]	C:mitochondrial matrix; C:plastid	PF02330;G3DSA:3.10.280.10;SSF54529	Mitochondrial glycoprotein	IPR003428	Mitochondrial glycoprotein	NA
m.17275	zma:100283273	translocon-associated subunit beta	C:endoplasmic reticulum membrane; C:plasmodesma; P:systemic acquired resistance; C:integral component of membrane; C:Golgi apparatus; C:vacuolar membrane; P:response to endoplasmic reticulum stress	PF05753	Translocon-associated protein beta (TRAPB)			Protein processing in endoplasmic reticulum
m.80256	zma:100272818	ASPARTIC PROTEASE IN GUARD CELL 2-like [Brachypodium distachyon]	F:aspartic-type endopeptidase activity; P:protein catabolic process	PS51767;G3DSA:2.40.70.10;PF14543;SSF50630;PF14541	Peptidase family A1 domain profile.;Xylanase inhibitor N-terminal;Xylanase inhibitor C-terminal	IPR033121;IPR021109;IPR032861;IPR032799	Peptidase family A1 domain;Aspartic peptidase domain;Xylanase inhibitor, N-terminal;Xylanase inhibitor, C-terminal	NA
m.138161	zma:100274579	phosphoglycerate kinase	C:chloroplast stroma; C:nucleus; F:ATP binding; P:gluconeogenesis; C:plasmodesma; F:phosphoglycerate kinase activity; C:apoplast; P:glycolytic process; C:cytosol; C:vacuolar membrane; P:carbon utilization; C:plasma membrane	G3DSA:3.40.50.1270;MF_00145;mobidb-lite;PR00477;SSF53748;PIRSF000724;G3DSA:3.40.50.1260;cd00318;PS00111;PF00162	Phosphoglycerate kinase [pgk].;consensus disorder prediction;Phosphoglycerate kinase family signature;Phosphoglycerate_kinase;Phosphoglycerate kinase signature.;Phosphoglycerate kinase	IPR015901;IPR001576;IPR015824;IPR015911	Phosphoglycerate kinase, C-terminal;Phosphoglycerate kinase;Phosphoglycerate kinase, N-terminal;Phosphoglycerate kinase, conserved site	Metabolic pathways;Carbon metabolism;Biosynthesis of secondary metabolites;Glycolysis / Gluconeogenesis;Carbon fixation in photosynthetic organisms;Biosynthesis of amino acids
m.25693	zma:100191463	UDP-glucose pyrophosphorylase	C:cytoplasm; P:UDP-glucose metabolic process; P:galactose metabolic process; P:starch metabolic process; P:sucrose metabolic process; F:UTP:glucose-1-phosphate uridylyltransferase activity; P:nucleotide metabolic process	SSF53448;G3DSA:3.90.550.10;cd00897;PF01704;PIRSF000806	UGPase_euk;UTP--glucose-1-phosphate uridylyltransferase	IPR029044;IPR016267;IPR002618	Nucleotide-diphospho-sugar transferases;UTP--glucose-1-phosphate uridylyltransferase;UDPGP family	Metabolic pathways;Amino sugar and nucleotide sugar metabolism;Starch and sucrose metabolism;Galactose metabolism;Pentose and glucuronate interconversions
m.107433	zma:100282052	peroxiredoxin [Arabidopsis thaliana]	C:chloroplast stroma; F:antioxidant activity; C:chloroplast envelope; F:oxidoreductase activity, acting on peroxide as acceptor; C:plant-type cell wall; P:defense response to bacterium; C:thylakoid	G3DSA:3.40.30.10;SFLDS00024;PS51352;PF08534;mobidb-lite;SSF52833	Peroxiredoxin;Thioredoxin domain profile.;Redoxin;consensus disorder prediction	IPR012336;IPR013766;IPR013740	Thioredoxin-like fold;Thioredoxin domain;Redoxin	NA
m.85718	zma:103639289	PREDICTED: uncharacterized protein LOC101752714	C:chloroplast; C:integral component of membrane	mobidb-lite	consensus disorder prediction			NA
m.80314	zma:100191984	PsaD,photosystem I reaction center subunit chloroplastic-like	P:obsolete electron transport; F:electron carrier activity; P:photosynthesis; C:photosystem I reaction center; C:chloroplast thylakoid membrane; C:anchored component of plasma membrane	PF02531;mobidb-lite;G3DSA:3.30.1470.10;SSF64234	PsaD;consensus disorder prediction	IPR003685	Photosystem I PsaD	Metabolic pathways;Photosynthesis
m.129654	zma:100193709	glycerate dehydrogenase	F:NAD binding; P:glyoxylate metabolic process; F:hydroxypyruvate reductase activity; P:L-serine metabolic process; C:cytosol; F:glyoxylate reductase (NADP) activity; P:pyruvate metabolic process; P:glycine metabolic process; P:threonine metabolic process	G3DSA:3.40.50.720;SSF51735;SSF52283;PF00389;cd05301;PS00065;PF02826	D-isomer specific 2-hydroxyacid dehydrogenase, catalytic domain;GDH;D-isomer specific 2-hydroxyacid dehydrogenases NAD-binding signature.;D-isomer specific 2-hydroxyacid dehydrogenase, NAD binding domain	IPR016040;IPR006139;IPR029752;IPR006140	NAD(P)-binding domain;D-isomer specific 2-hydroxyacid dehydrogenase, catalytic domain;D-isomer specific 2-hydroxyacid dehydrogenase, NAD-binding domain conserved site 1;D-isomer specific 2-hydroxyacid dehydrogenase, NAD-binding domain	Metabolic pathways;Carbon metabolism;Biosynthesis of secondary metabolites;Glyoxylate and dicarboxylate metabolism;Glycine, serine and threonine metabolism
m.167648	zma:100383193	TIC chloroplastic	P:chlorophyll biosynthetic process; P:carotenoid biosynthetic process; P:ncRNA metabolic process; C:chloroplast envelope; P:response to blue light; C:chloroplast thylakoid membrane; C:plastid chromosome; P:chloroplast relocation; P:response to far red light; P:thylakoid membrane organization; P:photosynthesis, light reaction; P:glucosinolate biosynthetic process; P:response to red light	G3DSA:3.40.50.720;Coil;PF13460;SSF51735	NAD(P)H-binding	IPR016040	NAD(P)-binding domain	NA
m.130216	zma:100857032	glycine-rich 2-like	C:nucleus; F:DNA binding; F:zinc ion binding; C:proteasome core complex; P:regulation of transcription, DNA-templated; F:threonine-type endopeptidase activity; P:proteolysis involved in cellular protein catabolic process	cd04458;G3DSA:2.40.50.140;mobidb-lite;SM00357;PS00352;SSF50249;PR00050;PF00313	CSP_CDS;consensus disorder prediction;'Cold-shock' domain signature.;Cold shock protein signature;'Cold-shock' DNA-binding domain	IPR002059;IPR011129;IPR019844;IPR012340	Cold-shock protein, DNA-binding;Cold shock domain;Cold-shock conserved site;Nucleic acid-binding, OB-fold	NA
m.96500	zma:100382679	outer envelope pore chloroplastic-like	C:chloroplast outer membrane; P:ion transport; F:porin activity; C:pore complex; C:etioplast membrane	mobidb-lite	consensus disorder prediction			NA
m.97819	zma:103650331	beta-glucosidase 30-like [Setaria italica]	P:carbohydrate metabolic process; C:mitochondrion; C:membrane; F:beta-glucosidase activity; P:glycosyl compound metabolic process; F:scopolin beta-glucosidase activity	PF00232;SSF51445;PR00131;G3DSA:3.20.20.80;PS00572	Glycosyl hydrolase family 1;Glycosyl hydrolase family 1 signature;Glycosyl hydrolases family 1 active site.	IPR001360;IPR017853;IPR013781;IPR018120	Glycoside hydrolase family 1;Glycoside hydrolase superfamily;Glycoside hydrolase, catalytic domain;Glycoside hydrolase family 1, active site	Metabolic pathways;Biosynthesis of secondary metabolites;Starch and sucrose metabolism;Cyanoamino acid metabolism;Phenylpropanoid biosynthesis
m.8446	zma:100280838	probable NADH dehydrogenase [ubiquinone] 1 alpha subcomplex subunit mitochondrial	P:respiratory electron transport chain; F:oxidoreductase activity, acting on NAD(P)H; C:mitochondrial inner membrane	Coil;PF04716	ETC complex I subunit conserved region	IPR006806	ETC complex I subunit	Metabolic pathways;Oxidative phosphorylation
m.73505	zma:100283155	chloroplast lipocalin	P:response to oxidative stress; C:chloroplast; F:small molecule binding	PS00213;G3DSA:2.40.128.20;PF08212;SSF50814	Lipocalin signature.;Lipocalin-like domain	IPR022272;IPR012674;IPR000566;IPR011038	Lipocalin family conserved site;Calycin;Lipocalin/cytosolic fatty-acid binding domain;Calycin-like	NA
m.1159	zma:103635206	PREDICTED: uncharacterized protein LOC103635206		G3DSA:3.40.50.720;SSF51735		IPR016040	NAD(P)-binding domain	NA
m.120013	zma:100272845	fructose-bisphosphate aldolase [Zea mays]	P:gluconeogenesis; C:chloroplast; P:inositol metabolic process; P:pentose-phosphate shunt; P:glycolytic process; P:mannose metabolic process; P:fructose metabolic process; F:fructose-bisphosphate aldolase activity; P:carbon utilization	G3DSA:3.20.20.70;SSF51569;PF00274;cd00948;PS00158	Fructose-bisphosphate aldolase class-I;FBP_aldolase_I_a;Fructose-bisphosphate aldolase class-I active site.	IPR013785;IPR000741;IPR029768	Aldolase-type TIM barrel;Fructose-bisphosphate aldolase, class-I;Fructose-bisphosphate aldolase class-I active site	Metabolic pathways;Carbon metabolism;Biosynthesis of secondary metabolites;Glycolysis / Gluconeogenesis;Carbon fixation in photosynthetic organisms;Biosynthesis of amino acids;Pentose phosphate pathway;Fructose and mannose metabolism
m.74664	zma:100273294	vesicle-associated 4-1-like [Elaeis guineensis]	C:endoplasmic reticulum membrane; P:response to gibberellin; C:plastid	SSF49354;G3DSA:2.60.40.360		IPR008962	PapD-like	NA
m.131282	zma:542185	ru large subunit-binding subunit chloroplastic-like	F:ATP binding; P:protein refolding; C:plastid	G3DSA:1.10.560.10;PF00118;SSF48592;Coil;PS00296;G3DSA:3.50.7.10;PR00298;SSF52029;SSF54849;TIGR02348;cd03344;MF_00600	TCP-1/cpn60 chaperonin family;Chaperonins cpn60 signature.;60kDa chaperonin signature;GroEL: chaperonin GroL;GroEL;60 kDa chaperonin [groL].	IPR027413;IPR002423;IPR018370;IPR027409;IPR001844	GroEL-like equatorial domain;Chaperonin Cpn60/TCP-1 family;Chaperonin Cpn60, conserved site;GroEL-like apical domain;Chaperonin Cpn60	RNA degradation
m.128432	zma:542358	Phosphoglucomutase.TPA: cytoplasmic 2	C:chloroplast stroma; P:gluconeogenesis; P:detection of gravity; P:pentose-phosphate shunt; P:glycolytic process; P:sucrose metabolic process; F:magnesium ion binding; F:phosphoglucomutase activity; P:glycogen biosynthetic process; P:starch biosynthetic process; C:stromule; P:galactose catabolic process; P:streptomycin biosynthetic process; C:cytosol	PF02879;SSF53738;G3DSA:3.40.120.10;SSF55957;PR00509;PF02880;PF02878;G3DSA:3.30.310.50;PS00710;cd03085;mobidb-lite;PF00408	Phosphoglucomutase/phosphomannomutase, alpha/beta/alpha domain II;Phosphoglucomutase/phosphomannomutase family signature;Phosphoglucomutase/phosphomannomutase, alpha/beta/alpha domain III;Phosphoglucomutase/phosphomannomutase, alpha/beta/alpha domain I;Phosphoglucomutase and phosphomannomutase phosphoserine signature.;PGM1;consensus disorder prediction;Phosphoglucomutase/phosphomannomutase, C-ter…	IPR005845;IPR016055;IPR005843;IPR005841;IPR005846;IPR005844;IPR016066	Alpha-D-phosphohexomutase, alpha/beta/alpha domain II;Alpha-D-phosphohexomutase, alpha/beta/alpha I/II/III;Alpha-D-phosphohexomutase, C-terminal;Alpha-D-phosphohexomutase superfamily;Alpha-D-phosphohexomutase, alpha/beta/alpha domain III;Alpha-D-phosphohexomutase, alpha/beta/alpha domain I;Alpha-D-phosphohexomutase, conserved site	Metabolic pathways;Biosynthesis of secondary metabolites;Glycolysis / Gluconeogenesis;Pentose phosphate pathway;Amino sugar and nucleotide sugar metabolism;Starch and sucrose metabolism;Purine metabolism;Galactose metabolism
m.55055	zma:100125656	PL3K2 [Zea mays]	F:binding	G3DSA:2.100.10.30;PF01419;cd09612;SSF51101;SM00915;PS51752	Jacalin-like lectin domain;Jacalin;Jacalin-type lectin domain profile.	IPR001229;IPR033734	Jacalin-like lectin domain;Jacalin-like lectin domain, plant	NA
m.77636	zma:100273117	oxygen-evolving enhancer 2-1 [Medicago truncatula]	F:calcium ion binding; C:photosystem II oxygen evolving complex; P:photosynthesis; C:extrinsic component of membrane; C:chloroplast thylakoid membrane	PF01789;SSF55724;G3DSA:3.40.1000.10	PsbP	IPR002683;IPR016123	PsbP family;Mog1/PsbP, alpha/beta/alpha sandwich	Photosynthesis
m.17250	zma:100284505	ATP synthase gamma chloroplastic [Vigna radiata radiata]	C:proton-transporting ATP synthase complex, catalytic core F(1); P:oxidative phosphorylation; F:proton-transporting ATPase activity, rotational mechanism; P:regulation of root morphogenesis; P:ATP synthesis coupled proton transport; C:chloroplast thylakoid membrane; F:proton-transporting ATP synthase activity, rotational mechanism	PS00153;G3DSA:1.10.287.80;PF00231;SSF52943;MF_00815;G3DSA:3.40.1380.10;PR00126;TIGR01146;cd12151	ATP synthase gamma subunit signature.;ATP synthase;ATP synthase gamma chain [atpG].;ATP synthase gamma subunit signature;ATPsyn_F1gamma: ATP synthase F1, gamma subunit;F1-ATPase_gamma	IPR023632;IPR000131	ATP synthase, F1 complex, gamma subunit conserved site;ATP synthase, F1 complex, gamma subunit	Metabolic pathways;Oxidative phosphorylation;Photosynthesis
m.149855	zma:100278648	brain acid soluble 1 [Setaria italica]		mobidb-lite	consensus disorder prediction			NA
m.58073	zma:542374	NADP-dependant malate partial	P:carbohydrate metabolic process; C:chloroplast; P:malate metabolic process; F:malate dehydrogenase (NADP+) activity; P:tricarboxylic acid cycle; P:pyruvate metabolic process; P:carbon utilization	cd01338;SSF51735;PF00056;G3DSA:3.90.110.10;G3DSA:3.40.50.720;SSF56327;TIGR01759;PF02866;TIGR01757;PS00068	MDH_choloroplast_like;lactate/malate dehydrogenase, NAD binding domain;MalateDH-SF1: malate dehydrogenase;lactate/malate dehydrogenase, alpha/beta C-terminal domain;Malate-DH_plant: malate dehydrogenase, NADP-dependent;Malate dehydrogenase active site signature.	IPR016040;IPR001236;IPR015955;IPR010945;IPR022383;IPR011273;IPR001252	NAD(P)-binding domain;Lactate/malate dehydrogenase, N-terminal;Lactate dehydrogenase/glycoside hydrolase, family 4, C-terminal;Malate dehydrogenase, type 2;Lactate/malate dehydrogenase, C-terminal;Malate dehydrogenase, NADP-dependent, plants;Malate dehydrogenase, active site	Metabolic pathways;Carbon metabolism;Carbon fixation in photosynthetic organisms;Pyruvate metabolism
m.169139	zma:100273031	probable aldo-keto reductase 2	C:chloroplast stroma; P:chlorophyll biosynthetic process; P:carotenoid biosynthetic process; P:aromatic amino acid family metabolic process; P:ncRNA metabolic process; C:chloroplast envelope; P:transcription from plastid promoter; P:cellular amino acid biosynthetic process; C:plant-type cell wall; P:glycine catabolic process; P:oxidoreduction coenzyme metabolic process; P:vitamin metabolic proces…	G3DSA:3.20.20.100;mobidb-lite;cd06660;SSF51430;PF00248	consensus disorder prediction;Aldo_ket_red;Aldo/keto reductase family	IPR023210	NADP-dependent oxidoreductase domain	NA
m.112351	zma:100383547	Phosphoglucomutase glucose [Theobroma cacao]	C:chloroplast stroma; F:phosphomannomutase activity; P:mannose metabolic process; C:cytosol; P:fructose metabolic process	PF02879;PF02878;SSF53738;G3DSA:3.40.120.10;mobidb-lite;cd03089;PR00509;PF02880	Phosphoglucomutase/phosphomannomutase, alpha/beta/alpha domain II;Phosphoglucomutase/phosphomannomutase, alpha/beta/alpha domain I;consensus disorder prediction;PMM_PGM;Phosphoglucomutase/phosphomannomutase family signature;Phosphoglucomutase/phosphomannomutase, alpha/beta/alpha domain III	IPR005845;IPR005844;IPR016055;IPR005841;IPR005846	Alpha-D-phosphohexomutase, alpha/beta/alpha domain II;Alpha-D-phosphohexomutase, alpha/beta/alpha domain I;Alpha-D-phosphohexomutase, alpha/beta/alpha I/II/III;Alpha-D-phosphohexomutase superfamily;Alpha-D-phosphohexomutase, alpha/beta/alpha domain III	NA
m.814	zma:100381485	Zinc-binding alcohol dehydrogenase domain-containing 2	F:15-hydroxyprostaglandin dehydrogenase (NAD+) activity; F:zinc ion binding; P:obsolete electron transport; F:NADPH:quinone reductase activity	G3DSA:3.90.180.10;PF08240;PS00061;SSF50129;PF00107;G3DSA:3.40.50.720;SSF51735;cd08250;PR00080;PF00106;SM00829;PS01162;PR00081	Alcohol dehydrogenase GroES-like domain;Short-chain dehydrogenases/reductases family signature.;Zinc-binding dehydrogenase;Mgc45594_like;Short-chain dehydrogenase/reductase (SDR) superfamily signature;short chain dehydrogenase;Quinone oxidoreductase / zeta-crystallin signature.;Glucose/ribitol dehydrogenase family signature	IPR011032;IPR013154;IPR020904;IPR013149;IPR016040;IPR002347;IPR020843;IPR002364	GroES-like;Alcohol dehydrogenase, N-terminal;Short-chain dehydrogenase/reductase, conserved site;Alcohol dehydrogenase, C-terminal;NAD(P)-binding domain;Short-chain dehydrogenase/reductase SDR;Polyketide synthase, enoylreductase domain;Quinone oxidoreductase/zeta-crystallin, conserved site	NA
m.159644	zma:732811	enolase [Oryza sativa Japonica Group]	F:magnesium ion binding; F:phosphopyruvate hydratase activity; P:gluconeogenesis; P:L-phenylalanine biosynthetic process; P:tryptophan biosynthetic process; P:tyrosine biosynthetic process; P:glycolytic process; C:phosphopyruvate hydratase complex	MF_00318;PIRSF001400;SFLDS00001;SFLDG00178;SM01193;G3DSA:3.30.390.10;G3DSA:3.20.20.120;PF03952;PF00113;SSF54826;PR00148;SFLDF00002;PS00164;SSF51604;SM01192;cd03313;TIGR01060	Enolase [eno].;Enolase;Enolase, N-terminal domain;Enolase, C-terminal TIM barrel domain;Enolase signature;Enolase signature.;eno: phosphopyruvate hydratase	IPR000941;IPR020811;IPR029017;IPR029065;IPR020810;IPR020809	Enolase;Enolase, N-terminal;Enolase N-terminal domain-like;Enolase C-terminal domain-like;Enolase, C-terminal TIM barrel domain;Enolase, conserved site	Metabolic pathways;Carbon metabolism;Biosynthesis of secondary metabolites;Glycolysis / Gluconeogenesis;Biosynthesis of amino acids;RNA degradation
m.27280	zma:100279348	beta-glucosidase 22-like	P:carbohydrate metabolic process; F:beta-glucosidase activity; P:glycosyl compound metabolic process; F:scopolin beta-glucosidase activity	PR00131;PF00232;SSF51445;G3DSA:3.20.20.80;PS00653	Glycosyl hydrolase family 1 signature;Glycosyl hydrolase family 1;Glycosyl hydrolases family 1 N-terminal signature.	IPR001360;IPR017853;IPR013781;IPR033132	Glycoside hydrolase family 1;Glycoside hydrolase superfamily;Glycoside hydrolase, catalytic domain;Glycosyl hydrolases family 1, N-terminal conserved site	Metabolic pathways;Biosynthesis of secondary metabolites;Starch and sucrose metabolism;Cyanoamino acid metabolism;Phenylpropanoid biosynthesis
m.59641	zma:100274379	r40c1 - rice [Oryza sativa Japonica Group]		G3DSA:2.80.10.50;SSF50370		IPR000772	Ricin B, lectin domain	NA
m.61761	zma:100274319	ornithine decarboxylase-like	P:arginine metabolic process; C:cytoplasm; P:proline metabolic process; P:putrescine biosynthetic process from ornithine; F:ornithine decarboxylase activity	PS00878;cd00622;SSF51419;G3DSA:3.20.20.10;SSF50621;PF02784;PR01179;PF00278;G3DSA:2.40.37.10;PR01182	Orn/DAP/Arg decarboxylases family 2 pyridoxal-P attachment site.;PLPDE_III_ODC;Pyridoxal-dependent decarboxylase, pyridoxal binding domain;Ornithine/diaminopimelate/arginine (ODA) decarboxylase family signature;Pyridoxal-dependent decarboxylase, C-terminal sheet domain;Ornithine decarboxylase signature	IPR022653;IPR029066;IPR009006;IPR022644;IPR000183;IPR022643;IPR002433	Orn/DAP/Arg decarboxylase 2, pyridoxal-phosphate binding site;PLP-binding barrel;Alanine racemase/group IV decarboxylase, C-terminal;Orn/DAP/Arg decarboxylase 2, N-terminal;Ornithine/DAP/Arg decarboxylase;Orn/DAP/Arg decarboxylase 2, C-terminal;Ornithine decarboxylase	Metabolic pathways;Biosynthesis of secondary metabolites;Glutathione metabolism;Arginine and proline metabolism
m.97957	zma:100284276	ATP-dependent Clp protease proteolytic subunit [Zea mays]	C:mitochondrion; F:serine-type endopeptidase activity; C:plastid	MF_00444;cd07017;PS00382;PS00381;PF00574;SSF52096;G3DSA:3.90.226.10;PR00127	ATP-dependent Clp protease proteolytic subunit [clpP].;S14_ClpP_2;Endopeptidase Clp histidine active site.;Endopeptidase Clp serine active site.;Clp protease;Clp protease catalytic subunit P signature	IPR001907;IPR033135;IPR018215;IPR023562;IPR029045	ATP-dependent Clp protease proteolytic subunit;ClpP, histidine active site;ClpP, Ser active site;Clp protease proteolytic subunit /Translocation-enhancing protein TepA;ClpP/crotonase-like domain	NA
m.143996	zma:100274536	phosphoglycerate mutase [Oryza sativa Japonica Group]	C:chloroplast stroma; P:gluconeogenesis; P:lipid storage; P:embryo sac egg cell differentiation; P:glycolytic process; F:helicase activity; P:karyogamy; F:2-carboxy-D-arabinitol-1-phosphatase activity; F:nucleic acid binding; F:ATP binding; P:RNA methylation; C:mitochondrion; C:cytosol; F:phosphoglycerate mutase activity	SSF53254;cd07067;G3DSA:3.40.50.1240;PF00300	HP_PGM_like;Histidine phosphatase superfamily (branch 1)	IPR029033;IPR013078	Histidine phosphatase superfamily;Histidine phosphatase superfamily, clade-1	NA
m.90176	zma:100194006	acetyltransferase NSI	C:nucleus; C:chloroplast; P:acyl-carrier-protein biosynthetic process; P:melatonin biosynthetic process; P:N-terminal protein amino acid acetylation; C:protein acetyltransferase complex; F:peptide alpha-N-acetyltransferase activity; P:tryptophan metabolic process; F:aralkylamine N-acetyltransferase activity	PF00583;G3DSA:3.40.630.30;PS51186;cd04301;SSF55729	Acetyltransferase (GNAT) family;Gcn5-related N-acetyltransferase (GNAT) domain profile.;NAT_SF	IPR000182;IPR016181	GNAT domain;Acyl-CoA N-acyltransferase	Metabolic pathways;Tryptophan metabolism
m.33158	zma:100284385	thioredoxin superfamily [Zea mays]	C:chloroplast; P:obsolete electron transport; F:protein disulfide oxidoreductase activity; P:glycerol ether metabolic process; F:oxidoreductase activity, acting on a sulfur group of donors, disulfide as acceptor; P:cellular response to oxidative stress; P:cell redox homeostasis; P:protein folding; P:sulfate assimilation	PR00421;PS00194;TIGR01068;SFLDG00337;G3DSA:3.40.30.10;PS51352;mobidb-lite;SSF52833;cd02947;PF00085	Thioredoxin family signature;Thioredoxin family active site.;thioredoxin: thioredoxin;Thioredoxin-like;Thioredoxin domain profile.;consensus disorder prediction;TRX_family;Thioredoxin	IPR017937;IPR005746;IPR012336;IPR013766	Thioredoxin, conserved site;Thioredoxin;Thioredoxin-like fold;Thioredoxin domain	NA
m.122651	zma:100194327	probable histone	F:DNA binding; C:nuclear chromatin; F:protein heterodimerization activity; P:chromatin silencing; C:nucleosome	SSF47113;PR00620;G3DSA:1.10.20.10;PS00046;SM00414;PF16211;cd00074;PF00125	Histone H2A signature;Histone H2A signature.;C-terminus of histone H2A;H2A;Core histone H2A/H2B/H3/H4	IPR009072;IPR002119;IPR032458;IPR032454;IPR007125	Histone-fold;Histone H2A;Histone H2A conserved site;Histone H2A, C-terminal domain;Histone H2A/H2B/H3	NA
m.67050	zma:100282200	Bark storage A	F:catalytic activity; C:integral component of membrane; P:nucleoside metabolic process	G3DSA:3.40.50.1580;PF01048;SSF53167	Phosphorylase superfamily	IPR000845	Nucleoside phosphorylase domain	NA
m.159651	zma:732811	Enolase 1	F:magnesium ion binding; F:phosphopyruvate hydratase activity; P:gluconeogenesis; P:L-phenylalanine biosynthetic process; P:tryptophan biosynthetic process; P:tyrosine biosynthetic process; P:glycolytic process; C:phosphopyruvate hydratase complex	SSF51604;PS00164;PR00148;SM01192;PF00113;SFLDS00001;G3DSA:3.20.20.120	Enolase signature.;Enolase signature;Enolase, C-terminal TIM barrel domain;Enolase	IPR029065;IPR020809;IPR000941;IPR020810	Enolase C-terminal domain-like;Enolase, conserved site;Enolase;Enolase, C-terminal TIM barrel domain	Metabolic pathways;Carbon metabolism;Biosynthesis of secondary metabolites;Glycolysis / Gluconeogenesis;Biosynthesis of amino acids;RNA degradation
m.86328	zma:101202705	ubiquitin-conjugating enzyme family [Zea mays]	P:root epidermal cell differentiation; C:nucleus; F:ATP binding; F:ubiquitin protein ligase activity; F:ubiquitin protein ligase binding; C:UBC13-MMS2 complex; P:response to iron ion; C:cytosol; P:protein K63-linked ubiquitination; C:plasma membrane; P:postreplication repair; P:ubiquitin-dependent protein catabolic process	SM00212;SSF54495;G3DSA:3.10.110.10;cd00195;PS50127;PF00179;PS00183	UBCc;Ubiquitin-conjugating enzymes family profile.;Ubiquitin-conjugating enzyme;Ubiquitin-conjugating enzymes active site.	IPR016135;IPR000608;IPR023313	Ubiquitin-conjugating enzyme/RWD-like;Ubiquitin-conjugating enzyme E2;Ubiquitin-conjugating enzyme, active site	NA
m.37729	zma:100191627	ATP synthase subunit delta mitochondrial-like	C:mitochondrial proton-transporting ATP synthase complex, catalytic core F(1); F:zinc ion binding; P:oxidative phosphorylation; F:proton-transporting ATPase activity, rotational mechanism; P:ATP synthesis coupled proton transport; F:proton-transporting ATP synthase activity, rotational mechanism	PD000944;MF_00530;G3DSA:1.20.5.440;TIGR01216;SSF51344;G3DSA:2.60.15.10;cd12152;PF02823;Coil	ATP SYNTHASE ION EPSILON SUBUNIT HYDROLASE CF1 SYNTHESIS CHAIN HYDROGEN;ATP synthase epsilon chain [atpC].;ATP_synt_epsi: ATP synthase F1, epsilon subunit;F1-ATPase_delta;ATP synthase, Delta/Epsilon chain, beta-sandwich domain	IPR020546;IPR001469	ATP synthase, F1 complex, delta/epsilon subunit, N-terminal;ATP synthase, F1 complex, delta/epsilon subunit	Metabolic pathways;Oxidative phosphorylation
m.113329	zma:100282766	uncharacterized oxidoreductase chloroplastic-like	F:oxidoreductase activity; C:plastid	SSF51430;PS00062;cd06660;PF00248;G3DSA:3.20.20.100	Aldo/keto reductase family signature 2.;Aldo_ket_red;Aldo/keto reductase family	IPR023210;IPR018170	NADP-dependent oxidoreductase domain;Aldo/keto reductase, conserved site	NA
m.96035	zma:100501486	NAD-dependent malic enzyme 2 isoform 1 [Theobroma cacao]	F:ATP binding; C:chloroplast; F:zinc ion binding; F:protein homodimerization activity; P:malate metabolic process; F:NAD binding; C:mitochondrion; F:malate dehydrogenase (decarboxylating) (NAD+) activity; P:tricarboxylic acid cycle; P:pyruvate metabolic process; P:carbon utilization; F:cobalt ion binding	PS00331;PF03949;SSF51735;PR00072;SM00919;SM01274;PIRSF000106;G3DSA:3.40.50.10380;G3DSA:3.40.50.720;PF00390;SSF53223	Malic enzymes signature.;Malic enzyme, NAD binding domain;Malic enzyme signature;Malic enzyme, N-terminal domain	IPR015884;IPR012302;IPR016040;IPR001891;IPR012301	Malic enzyme, conserved site;Malic enzyme, NAD-binding;NAD(P)-binding domain;Malic oxidoreductase;Malic enzyme, N-terminal domain	Metabolic pathways;Carbon metabolism;Carbon fixation in photosynthetic organisms;Pyruvate metabolism
m.169569	zma:101027247	granule-bound starch synthase II	C:chloroplast; P:myo-inositol hexakisphosphate biosynthetic process; P:response to hypoxia; P:starch biosynthetic process; C:amyloplast; F:glycogen (starch) synthase activity; P:sucrose metabolic process	TIGR02095;mobidb-lite;G3DSA:3.40.50.2000;PF00534;cd03791;MF_00484;SSF53756;PF08323	glgA: glycogen/starch synthase, ADP-glucose type;consensus disorder prediction;Glycosyl transferases group 1;GT1_Glycogen_synthase_DULL1_like;Glycogen synthase [glgA].;Starch synthase catalytic domain	IPR011835;IPR001296;IPR013534	Bacterial/plant glycogen synthase;Glycosyl transferase, family 1;Starch synthase, catalytic domain	NA
m.96236	zma:100273390	nucleoid-associated chloroplastic-like [Setaria italica]		SSF82607;TIGR00103;PF02575;Coil;G3DSA:3.30.1310.10	DNA_YbaB_EbfC: DNA-binding protein, YbaB/EbfC family;YbaB/EbfC DNA-binding family	IPR004401	Nucleoid-associated protein YbaB/EbfC family	NA
m.96830	zma:100282579	NAD-dependent epimerase dehydratase [Zea mays]		cd05243;G3DSA:3.40.50.720;PF13460;SSF51735	SDR_a5;NAD(P)H-binding	IPR016040	NAD(P)-binding domain	NA
m.153959	zma:100273295	DREPP plasma membrane polypeptide family [Populus trichocarpa]	P:cellular response to stimulus; C:anchored component of plasma membrane	PF05558;mobidb-lite	DREPP plasma membrane polypeptide;consensus disorder prediction	IPR008469	DREPP family	NA
m.72244	zma:103629299	peptidyl-prolyl cis-trans isomerase CYP20- chloroplastic-like	F:peptidyl-prolyl cis-trans isomerase activity; P:protein folding	SSF50891;mobidb-lite;PF00160;PS00170;PR00153;PS50072;G3DSA:2.40.100.10;cd01926	consensus disorder prediction;Cyclophilin type peptidyl-prolyl cis-trans isomerase/CLD;Cyclophilin-type peptidyl-prolyl cis-trans isomerase signature.;Cyclophilin peptidyl-prolyl cis-trans isomerase signature;Cyclophilin-type peptidyl-prolyl cis-trans isomerase domain profile.;cyclophilin_ABH_like	IPR029000;IPR002130;IPR020892	Cyclophilin-like domain;Cyclophilin-type peptidyl-prolyl cis-trans isomerase domain;Cyclophilin-type peptidyl-prolyl cis-trans isomerase, conserved site	NA
m.91845	zma:100283360	UBA and UBX domain-containing At4g15410-like	C:nucleus; P:proteasome-mediated ubiquitin-dependent protein catabolic process; P:membrane fusion; F:ubiquitin binding; P:Golgi organization; C:cytosol; P:nuclear envelope reassembly	SM00553;mobidb-lite;SM00166;SSF102848;PS51399;SSF54236;PS50033;G3DSA:3.10.20.90;PF08059;PF00789	consensus disorder prediction;SEP domain profile.;UBX domain profile.;SEP domain;UBX domain	IPR012989;IPR001012;IPR029071	SEP domain;UBX domain;Ubiquitin-related domain	Protein processing in endoplasmic reticulum
m.171957	zma:100383920	soluble inorganic pyrophosphatase isoform X1 [Nelumbo nucifera]	F:magnesium ion binding; F:inorganic diphosphatase activity; P:oxidative phosphorylation; C:cytoplasm	MF_00209;PF00719;PS00387;cd00412;SSF50324;G3DSA:3.90.80.10	Inorganic pyrophosphatase [ppa].;Inorganic pyrophosphatase;Inorganic pyrophosphatase signature.;pyrophosphatase	IPR008162	Inorganic pyrophosphatase	Oxidative phosphorylation
m.25498	zma:103627323	histone H3	C:nucleus; P:protein targeting; F:protein heterodimerization activity; F:nucleosomal DNA binding; C:nucleosome; P:glucose catabolic process; P:nucleosome assembly	SSF47113;SM00428;PS00959;PF00125;PR00622;G3DSA:1.10.20.10;mobidb-lite	Histone H3 signature 2.;Core histone H2A/H2B/H3/H4;Histone H3 signature;consensus disorder prediction	IPR009072;IPR000164;IPR007125	Histone-fold;Histone H3/CENP-A;Histone H2A/H2B/H3	NA
m.164793	zma:100284394	glutamate decarboxylase	F:pyridoxal phosphate binding; P:glutamate metabolic process; P:beta-alanine metabolic process; F:glutamate decarboxylase activity; P:aspartate metabolic process; P:taurine metabolic process; P:alanine metabolic process	G3DSA:3.40.640.10;SSF53383;TIGR01788;PF00282	Glu-decarb-GAD: glutamate decarboxylase;Pyridoxal-dependent decarboxylase conserved domain	IPR015421;IPR015424;IPR010107;IPR002129	Pyridoxal phosphate-dependent transferase, major region, subdomain 1;Pyridoxal phosphate-dependent transferase;Glutamate decarboxylase;Pyridoxal phosphate-dependent decarboxylase	Metabolic pathways;Biosynthesis of secondary metabolites;beta-Alanine metabolism;Alanine, aspartate and glutamate metabolism;Taurine and hypotaurine metabolism;Butanoate metabolism
m.155491	zma:100282964	serine carboxypeptidase 1-like	P:secondary metabolic process; C:peroxisome; F:transferase activity, transferring acyl groups other than amino-acyl groups; F:serine-type carboxypeptidase activity; C:extracellular region; C:vacuole; P:proteolysis involved in cellular protein catabolic process	G3DSA:3.40.50.1820;PR00724;PS00131;SSF53474;PS00560;PF00450	Carboxypeptidase C serine protease (S10) family signature;Serine carboxypeptidases, serine active site.;Serine carboxypeptidases, histidine active site.;Serine carboxypeptidase	IPR029058;IPR001563;IPR018202;IPR033124	Alpha/Beta hydrolase fold;Peptidase S10, serine carboxypeptidase;Serine carboxypeptidase, serine active site;Serine carboxypeptidases, histidine active site	NA
m.78535	zma:100272863	chloroplast post-illumination chlorophyll fluorescence increase [Zea mays]	C:chloroplast stroma; P:chlororespiration; C:thylakoid					NA
m.77500	zma:732806	aldehyde dehydrogenase family 2 member mitochondrial-like	P:gluconeogenesis; P:proline metabolic process; P:glycolytic process; P:leucine catabolic process; P:valine catabolic process; P:isoleucine catabolic process; P:bile acid biosynthetic process; P:tryptophan metabolic process; P:lysine catabolic process; P:fatty acid metabolic process; F:aldehyde dehydrogenase (NAD) activity; P:limonene catabolic process; P:arginine metabolic process; P:histidine m…	PS00070;cd07142;PS00687;G3DSA:3.40.605.10;PF00171;SSF53720;G3DSA:3.40.309.10	Aldehyde dehydrogenases cysteine active site.;ALDH_F2BC;Aldehyde dehydrogenases glutamic acid active site.;Aldehyde dehydrogenase family	IPR016160;IPR029510;IPR016162;IPR015590;IPR016161;IPR016163	Aldehyde dehydrogenase, cysteine active site;Aldehyde dehydrogenase, glutamic acid active site;Aldehyde dehydrogenase N-terminal domain;Aldehyde dehydrogenase domain;Aldehyde/histidinol dehydrogenase;Aldehyde dehydrogenase, C-terminal	Metabolic pathways;Biosynthesis of secondary metabolites;Glycolysis / Gluconeogenesis;Pyruvate metabolism;Tryptophan metabolism;Glycerolipid metabolism;Ascorbate and aldarate metabolism;beta-Alanine metabolism;Limonene and pinene degradation;Lysine degradation;Fatty acid degradation;Valine, leucine and isoleucine degradation;Arginine and proline metabolism;Histidine metabolism
m.89402	zma:100191364	nudix hydrolase mitochondrial-like	C:mitochondrion; F:hydrolase activity	SSF55811;PS00893;cd04666;PF00293;G3DSA:3.90.79.10;PS51462	Nudix box signature.;Nudix_Hydrolase_9;NUDIX domain;Nudix hydrolase domain profile.	IPR015797;IPR020084;IPR000086	NUDIX hydrolase domain-like;NUDIX hydrolase, conserved site;NUDIX hydrolase domain	NA
m.136962	zma:100193107	SKP1 1B	P:ubiquitin-dependent protein catabolic process	PF01466;G3DSA:3.30.710.10;SSF81382;mobidb-lite;SSF54695;SM00512;PF03931	Skp1 family, dimerisation domain;consensus disorder prediction;Skp1 family, tetramerisation domain	IPR016072;IPR011333;IPR001232;IPR016073	SKP1 component, dimerisation;SKP1/BTB/POZ domain;S-phase kinase-associated protein 1-like;SKP1 component, POZ domain	Protein processing in endoplasmic reticulum;Ubiquitin mediated proteolysis
m.141239	zma:103651489	Phosphoglucomutase C-terminal [Oryza sativa Japonica Group]	C:chloroplast stroma; P:gluconeogenesis; P:detection of gravity; P:pentose-phosphate shunt; P:glycolytic process; C:chloroplast envelope; P:sucrose metabolic process; F:magnesium ion binding; F:phosphoglucomutase activity; P:glycogen biosynthetic process; P:starch biosynthetic process; C:stromule; C:apoplast; P:galactose catabolic process; P:streptomycin biosynthetic process; C:cytosol	SSF53738;PF02880;SSF55957;PF00408;PF02878;PS00710;G3DSA:3.40.120.10;PR00509;cd03085;PF02879;G3DSA:3.30.310.50	Phosphoglucomutase/phosphomannomutase, alpha/beta/alpha domain III;Phosphoglucomutase/phosphomannomutase, C-terminal domain;Phosphoglucomutase/phosphomannomutase, alpha/beta/alpha domain I;Phosphoglucomutase and phosphomannomutase phosphoserine signature.;Phosphoglucomutase/phosphomannomutase family signature;PGM1;Phosphoglucomutase/phosphomannomutase, alpha/beta/alpha domain II	IPR016055;IPR005846;IPR005843;IPR005844;IPR016066;IPR005841;IPR005845	Alpha-D-phosphohexomutase, alpha/beta/alpha I/II/III;Alpha-D-phosphohexomutase, alpha/beta/alpha domain III;Alpha-D-phosphohexomutase, C-terminal;Alpha-D-phosphohexomutase, alpha/beta/alpha domain I;Alpha-D-phosphohexomutase, conserved site;Alpha-D-phosphohexomutase superfamily;Alpha-D-phosphohexomutase, alpha/beta/alpha domain II	Metabolic pathways;Biosynthesis of secondary metabolites;Glycolysis / Gluconeogenesis;Pentose phosphate pathway;Amino sugar and nucleotide sugar metabolism;Starch and sucrose metabolism;Purine metabolism;Galactose metabolism
m.125062	zma:100283787	thioredoxin superfamily	F:protein disulfide oxidoreductase activity; P:glycerol ether metabolic process; P:carbohydrate derivative metabolic process; P:cell redox homeostasis; P:isoprenoid biosynthetic process; P:protein folding; P:sulfate assimilation; P:plastid organization; P:oxoacid metabolic process; C:chloroplast; P:obsolete electron transport; P:cellular macromolecule metabolic process; P:nitrogen compound metabo…	SSF52833;cd02947;G3DSA:3.40.30.10;PF00085;mobidb-lite;PS00194	TRX_family;Thioredoxin;consensus disorder prediction;Thioredoxin family active site.	IPR012336;IPR013766;IPR017937	Thioredoxin-like fold;Thioredoxin domain;Thioredoxin, conserved site	NA
m.45637	zma:103641120	polyphenol oxidase	P:obsolete electron transport; P:tyrosine metabolic process; F:metal ion binding; F:catechol oxidase activity; P:pigment biosynthetic process	PF00264;G3DSA:1.10.1280.10;PR00092;PIRSF000290;PS00498;SSF48056;PF12143;PF12142	Common central domain of tyrosinase;Tyrosinase copper-binding domain signature;Tyrosinase and hemocyanins CuB-binding region signature.;Protein of unknown function (DUF_B2219);Polyphenol oxidase middle domain	IPR002227;IPR008922;IPR016213;IPR022740;IPR022739	Tyrosinase copper-binding domain;Uncharacterised domain, di-copper centre;Polyphenol oxidase;Polyphenol oxidase, C-terminal;Polyphenol oxidase, central domain	Metabolic pathways;Biosynthesis of secondary metabolites;Isoquinoline alkaloid biosynthesis;Tyrosine metabolism
m.12139	zma:100136885	superoxide dismutase	C:chloroplast stroma; F:zinc ion binding; F:copper ion binding; P:cellular response to high light intensity; C:apoplast; F:superoxide dismutase activity; C:thylakoid	G3DSA:2.60.40.200;SSF49329;PS00332;cd00305;PF00080;PS00087;PR00068	Copper/Zinc superoxide dismutase signature 2.;Cu-Zn_Superoxide_Dismutase;Copper/zinc superoxide dismutase (SODC);Copper/Zinc superoxide dismutase signature 1.;Cu-Zn-superoxide dismutase family signature	IPR001424;IPR018152	Superoxide dismutase, copper/zinc binding domain;Superoxide dismutase, copper/zinc, binding site	Peroxisome
m.98271	zma:103631990	SHOOT1 [Oryza sativa Japonica Group]	C:chloroplast thylakoid; C:plastid stroma	G3DSA:2.30.42.10;PS50005;PF13432;mobidb-lite;G3DSA:1.25.40.10;PS50293;SSF48452;SSF50156;PS50106	TPR repeat profile.;Tetratricopeptide repeat;consensus disorder prediction;TPR repeat region circular profile.;PDZ domain profile.	IPR001478;IPR019734;IPR011990;IPR013026	PDZ domain;Tetratricopeptide repeat;Tetratricopeptide-like helical domain;Tetratricopeptide repeat-containing domain	NA
m.85952	zma:100281683	Serine threonine- kinase chloroplastic	F:ATP binding; P:regulation of photosynthesis, light reaction; C:chloroplast; P:serine family amino acid metabolic process; F:protein serine/threonine kinase activity	SSF56112;cd14013;PS50011;PS00107;mobidb-lite;G3DSA:3.30.200.20;PS00108;PF00069;SM00220;G3DSA:1.10.510.10	STKc_SNT7_plant;Protein kinase domain profile.;Protein kinases ATP-binding region signature.;consensus disorder prediction;Serine/Threonine protein kinases active-site signature.;Protein kinase domain	IPR011009;IPR000719;IPR017441;IPR008271	Protein kinase-like domain;Protein kinase domain;Protein kinase, ATP binding site;Serine/threonine-protein kinase, active site	NA
m.128258	zma:542261	fructose-bisphosphate cytoplasmic isozyme 1	P:gluconeogenesis; P:inositol metabolic process; P:pentose-phosphate shunt; P:glycolytic process; P:mannose metabolic process; P:fructose metabolic process; F:fructose-bisphosphate aldolase activity; P:carbon utilization	G3DSA:3.20.20.70;SSF51569;PF00274	Fructose-bisphosphate aldolase class-I	IPR013785;IPR000741	Aldolase-type TIM barrel;Fructose-bisphosphate aldolase, class-I	Metabolic pathways;Carbon metabolism;Biosynthesis of secondary metabolites;Glycolysis / Gluconeogenesis;Carbon fixation in photosynthetic organisms;Biosynthesis of amino acids;Pentose phosphate pathway;Fructose and mannose metabolism
m.73497	zma:103628917	Epimerase family	P:chloroplast fission; F:protein homodimerization activity; F:coenzyme binding; F:catalytic activity; C:chloroplast envelope; P:isoprenoid biosynthetic process	G3DSA:3.40.50.720;SSF51735;PF08338	Domain of unknown function (DUF1731)	IPR016040;IPR013549	NAD(P)-binding domain;Domain of unknown function DUF1731	NA
m.13624	zma:100217217	2-cys peroxiredoxin BAS1 [Zea mays]	F:peroxidase activity; C:nucleus; C:transcription factor complex; F:DNA binding; P:response to oxidative stress; F:transcription factor activity, sequence-specific DNA binding; P:obsolete peroxidase reaction; P:regulation of transcription, DNA-templated; C:plastid; F:peroxiredoxin activity; P:hydrogen peroxide catabolic process	mobidb-lite;G3DSA:3.40.30.10;PF00578;PF10417;cd03015;PS51352;SFLDS00024;SSF52833	consensus disorder prediction;AhpC/TSA family;C-terminal domain of 1-Cys peroxiredoxin;PRX_Typ2cys;Thioredoxin domain profile.;Peroxiredoxin	IPR012336;IPR000866;IPR019479;IPR013766	Thioredoxin-like fold;Alkyl hydroperoxide reductase subunit C/ Thiol specific antioxidant;Peroxiredoxin, C-terminal;Thioredoxin domain	NA
m.4058	zma:100281920	regulator of ribonuclease activity A [Zea mays]	P:proline metabolic process; F:methyltransferase activity; F:pseudouridine synthase activity; F:oxaloacetate decarboxylase activity; C:nucleus; P:pseudouridine synthesis; P:arginine metabolic process; F:RNA binding; F:ribonuclease inhibitor activity; F:metal ion binding; F:4-hydroxy-4-methyl-2-oxoglutarate aldolase activity; P:regulation of RNA metabolic process; P:pyruvate metabolic process; P:b…	G3DSA:3.50.30.40;TIGR01935;PF03737;SSF89562	NOT-MenG: RraA family;Demethylmenaquinone methyltransferase	IPR005493;IPR010203	Ribonuclease E inhibitor RraA/RraA-like protein;Regulator of ribonuclease activity A	NA
m.46370	zma:100193482	glutamate-1-semialdehyde 2,1-aminomutase	P:chlorophyll biosynthetic process; C:chloroplast; F:pyridoxal phosphate binding; F:identical protein binding; F:transaminase activity; F:glutamate-1-semialdehyde 2,1-aminomutase activity; P:protoporphyrinogen IX biosynthetic process	cd00610;PF00202;PS00600;G3DSA:3.90.1150.10;G3DSA:3.40.640.10;MF_00375;SSF53383	OAT_like;Aminotransferase class-III;Aminotransferases class-III pyridoxal-phosphate attachment site.;Glutamate-1-semialdehyde 2,1-aminomutase [hemL].	IPR005814;IPR015422;IPR015421;IPR004639;IPR015424	Aminotransferase class-III;Pyridoxal phosphate-dependent transferase, major region, subdomain 2;Pyridoxal phosphate-dependent transferase, major region, subdomain 1;Tetrapyrrole biosynthesis, glutamate-1-semialdehyde aminotransferase;Pyridoxal phosphate-dependent transferase	Metabolic pathways;Biosynthesis of secondary metabolites;Porphyrin and chlorophyll metabolism
m.132447	zma:103635265	salicylic acid-binding 2-like	C:integral component of membrane; F:hydrolase activity	G3DSA:3.40.50.1820;SSF53474;PF00561;mobidb-lite	alpha/beta hydrolase fold;consensus disorder prediction	IPR029058;IPR000073	Alpha/Beta hydrolase fold;Alpha/beta hydrolase fold-1	NA
m.128314	zma:100285398	UPF0603 chloroplastic	P:chlorophyll biosynthetic process; P:carotenoid biosynthetic process; P:photosynthetic electron transport in photosystem I; P:riboflavin metabolic process; P:response to blue light; F:acid phosphatase activity; C:chloroplast thylakoid membrane; C:thylakoid lumen; P:unsaturated fatty acid biosynthetic process; P:photosystem II assembly; P:response to far red light; C:integral component of membran…	PF04536	TPM domain	IPR007621	TPM domain	NA
m.96529	zma:100276370	hypothetical protein SORBIDRAFT_02g009970 [Sorghum bicolor]	C:chloroplast stroma; P:myo-inositol hexakisphosphate biosynthetic process; C:endosome; P:photosystem II assembly; P:SNARE complex assembly; F:SNARE binding; P:regulation of vesicle-mediated transport; C:lytic vacuole	G3DSA:3.40.50.1000;SSF56784		IPR023214	HAD-like domain	NA
m.150188	zma:100192991	eukaryotic translation initiation factor 5A-1 2	F:translation initiation factor activity; P:positive regulation of translational termination; F:translation elongation factor activity; F:ribosome binding; P:translational frameshifting; C:ribosome; P:regulation of translational initiation; P:positive regulation of translational elongation	SM01376;SSF50249;G3DSA:2.40.50.140;TIGR00037;PF01287;cd04468;PS00302;G3DSA:2.30.30.30;PIRSF003025;SSF50104	eIF_5A: translation elongation factor IF5A;Eukaryotic elongation factor 5A hypusine, DNA-binding OB fold;S1_eIF5A;Eukaryotic initiation factor 5A hypusine signature.	IPR020189;IPR012340;IPR001884;IPR019769;IPR014722;IPR008991	Translation elongation factor, IF5A C-terminal;Nucleic acid-binding, OB-fold;Translation elongation factor IF5A;Translation elongation factor, IF5A, hypusine site;Ribosomal protein L2 domain 2;Translation protein SH3-like domain	NA
m.151519	zma:100192599	rhodanese-like domain-containing chloroplastic	P:chlorophyll biosynthetic process; P:regulation of multi-organism process; P:regulation of plant-type hypersensitive response; P:aromatic amino acid family metabolic process; P:photosynthetic electron transport in photosystem II; P:detection of biotic stimulus; C:chloroplast thylakoid; P:salicylic acid biosynthetic process; P:photosynthetic electron transport in photosystem I; P:response to blue…	mobidb-lite;SSF52821;G3DSA:3.40.250.10	consensus disorder prediction	IPR001763	Rhodanese-like domain	NA
m.122209	zma:100282052	peroxiredoxin-2E- chloroplastic-like	F:oxidoreductase activity; C:plastid	PS51352;cd03013;SFLDS00024;mobidb-lite;PF08534;SSF52833;G3DSA:3.40.30.10	Thioredoxin domain profile.;PRX5_like;Peroxiredoxin;consensus disorder prediction;Redoxin	IPR013766;IPR013740;IPR012336	Thioredoxin domain;Redoxin;Thioredoxin-like fold	NA
m.32003	zma:100304277	aconitate hydratase cytoplasmic	P:iron ion homeostasis; P:vacuole organization; P:Golgi organization; P:isocitrate metabolic process; C:vacuole; P:glucose catabolic process; C:plastid; F:aconitate hydratase activity; P:water transport; C:plasmodesma; F:copper ion binding; F:mRNA 5'-UTR binding; C:apoplast; P:response to iron ion; C:cytosol; P:reductive tricarboxylic acid cycle; P:glyoxylate cycle; P:response to temperature stim…	PF00694;SSF52016;G3DSA:3.20.19.10	Aconitase C-terminal domain	IPR000573;IPR015928	Aconitase A/isopropylmalate dehydratase small subunit, swivel domain;Aconitase/3-isopropylmalate dehydratase, swivel	Metabolic pathways;Carbon metabolism;Biosynthesis of secondary metabolites;Biosynthesis of amino acids;Glyoxylate and dicarboxylate metabolism;Citrate cycle (TCA cycle);2-Oxocarboxylic acid metabolism
m.37504	zma:100217019	(S)-ureidoglycine aminohydrolase	P:purine nucleobase catabolic process; F:ureidoglycine aminohydrolase activity; P:allantoin catabolic process; P:ureide catabolic process	G3DSA:2.60.120.10;SSF51182		IPR014710;IPR011051	RmlC-like jelly roll fold;RmlC-like cupin domain	Metabolic pathways;Purine metabolism
m.136263	zma:541973	histone H1	C:nucleus; F:DNA binding; C:nucleosome; P:nucleosome assembly	PF00538;PR00624;mobidb-lite;cd00073;PS51504;SSF46785;SM00526;G3DSA:1.10.10.10	linker histone H1 and H5 family;Histone H5 signature;consensus disorder prediction;H15;Linker histone H1/H5 globular (H15) domain profile.	IPR005818;IPR005819;IPR011991	Linker histone H1/H5, domain H15;Histone H5;Winged helix-turn-helix DNA-binding domain	NA
m.49002	zma:542146	DEAD box RNA helicase [Oryza sativa Japonica Group]	C:nucleus; F:ATP binding; F:RNA binding; P:nuclear-transcribed mRNA catabolic process, nonsense-mediated decay; P:RNA secondary structure unwinding; P:rRNA processing; F:ATP-dependent RNA helicase activity	SSF52540;cd00079;SM00487;cd00268;G3DSA:3.40.50.300;PF00270;PS00039;PS51195;PS51192;PF00271;PS51194	HELICc;DEADc;DEAD/DEAH box helicase;DEAD-box subfamily ATP-dependent helicases signature.;DEAD-box RNA helicase Q motif profile.;Superfamilies 1 and 2 helicase ATP-binding type-1 domain profile.;Helicase conserved C-terminal domain;Superfamilies 1 and 2 helicase C-terminal domain profile.	IPR027417;IPR014001;IPR011545;IPR000629;IPR014014;IPR001650	P-loop containing nucleoside triphosphate hydrolase;Helicase superfamily 1/2, ATP-binding domain;DEAD/DEAH box helicase domain;ATP-dependent RNA helicase DEAD-box, conserved site;RNA helicase, DEAD-box type, Q motif;Helicase, C-terminal	Spliceosome
m.59548	zma:100191804	EF hand family	F:calcium ion binding	PS00018;PS50222;PF13499;SSF47473;G3DSA:1.10.238.10;SM00054;cd00051	EF-hand calcium-binding domain.;EF-hand calcium-binding domain profile.;EF-hand domain pair;EFh	IPR018247;IPR002048;IPR011992	EF-Hand 1, calcium-binding site;EF-hand domain;EF-hand domain pair	NA
m.70487	zma:100193292	chloroplast stem-loop binding of 41 kDa chloroplastic	P:chlorophyll biosynthetic process; P:regulation of multi-organism process; P:regulation of plant-type hypersensitive response; P:positive regulation of translation; P:detection of biotic stimulus; P:photorespiration; P:transcription from plastid promoter; P:salicylic acid biosynthetic process; P:response to blue light; C:vacuole; P:MAPK cascade; C:plasmodesma; P:unsaturated fatty acid biosynthet…	PF01370;G3DSA:3.40.50.720;cd05265;G3DSA:3.90.25.10;SSF51735	NAD dependent epimerase/dehydratase family;SDR_a1	IPR001509;IPR016040	NAD-dependent epimerase/dehydratase;NAD(P)-binding domain	NA
m.164728	zma:100274083	histone [Zea mays]	F:DNA binding; F:protein heterodimerization activity; C:nuclear nucleosome; P:nucleosome assembly	SM00427;PF00125;SSF47113;G3DSA:1.10.20.10;mobidb-lite;PR00621	Core histone H2A/H2B/H3/H4;consensus disorder prediction;Histone H2B signature	IPR000558;IPR007125;IPR009072	Histone H2B;Histone H2A/H2B/H3;Histone-fold	NA
m.4806	zma:100274052	nucleoside triphosphate hydrolase [Hordeum vulgare vulgare]	C:chloroplast stroma; C:chloroplast envelope; P:photorespiration; P:L-serine metabolic process; F:glycerate kinase activity; P:glycine metabolic process; P:threonine metabolic process; F:ATP binding; P:pyrimidine nucleobase metabolic process; P:pyrimidine nucleoside salvage; P:glycerolipid metabolic process; P:glyoxylate metabolic process; F:uridine kinase activity; C:cytosol	G3DSA:3.40.50.300;SSF52540		IPR027417	P-loop containing nucleoside triphosphate hydrolase	Metabolic pathways;Carbon metabolism;Biosynthesis of secondary metabolites;Glyoxylate and dicarboxylate metabolism;Glycine, serine and threonine metabolism;Glycerolipid metabolism
m.146783	zma:100281795	Chlorophyll a-b binding chloroplastic	C:photosystem I antenna complex; F:metal ion binding; F:pigment binding; C:chloroplast envelope; C:integral component of membrane; P:protein-chromophore linkage; F:chlorophyll binding; C:plastoglobule; P:response to light stimulus; P:photosynthesis, light harvesting in photosystem I; C:chloroplast thylakoid membrane	G3DSA:1.10.3460.10;SSF103511;PF00504	Chlorophyll A-B binding protein	IPR023329;IPR022796	Chlorophyll a/b binding protein domain;Chlorophyll A-B binding protein	Metabolic pathways;Photosynthesis - antenna proteins
m.85895	zma:542295	ADP-glucose pyrophosphorylase small subunit [Sorghum bicolor]	F:ATP binding; C:chloroplast; P:glycogen biosynthetic process; P:starch biosynthetic process; C:amyloplast; C:cytosol; F:glucose-1-phosphate adenylyltransferase activity; P:sucrose metabolic process	G3DSA:3.90.550.10;TIGR02091;cd04651;cd02508;SSF53448;mobidb-lite;PS00808;PS00810;PS00809;PF00483;SSF51161	glgC: glucose-1-phosphate adenylyltransferase;LbH_G1P_AT_C;ADP_Glucose_PP;consensus disorder prediction;ADP-glucose pyrophosphorylase signature 1.;ADP-glucose pyrophosphorylase signature 3.;ADP-glucose pyrophosphorylase signature 2.;Nucleotidyl transferase	IPR029044;IPR011831;IPR005836;IPR005835;IPR011004	Nucleotide-diphospho-sugar transferases;Glucose-1-phosphate adenylyltransferase;ADP-glucose pyrophosphorylase, conserved site;Nucleotidyl transferase domain;Trimeric LpxA-like	Metabolic pathways;Biosynthesis of secondary metabolites;Amino sugar and nucleotide sugar metabolism;Starch and sucrose metabolism
m.150969	zma:100194018	universal stress A [Populus euphratica]	C:nucleus; F:ATP binding; P:response to molecule of fungal origin; C:integral component of membrane; P:regulation of transcription, DNA-templated; P:developmental process; P:protein targeting to vacuole; C:plasma membrane; P:response to stress	mobidb-lite;PF00582;G3DSA:3.40.50.620;PR01438;SSF52402;cd00293	consensus disorder prediction;Universal stress protein family;Universal stress protein signature;USP_Like	IPR006016;IPR014729;IPR006015	UspA;Rossmann-like alpha/beta/alpha sandwich fold;Universal stress protein A	NA
m.69717	zma:100285347	50S ribosomal chloroplastic	C:chloroplast stroma; P:embryo development ending in seed dormancy; C:chloroplast envelope; P:transcription from plastid promoter; P:ribosome biogenesis; C:mitochondrial large ribosomal subunit; P:defense response to bacterium; P:translation; C:nucleus; F:RNA binding; P:chloroplast relocation; F:structural constituent of ribosome; P:photosystem II assembly; P:positive regulation of transcription,…	PS01169;TIGR00061;SSF141091;PF00829;MF_01363	Ribosomal protein L21 signature.;L21: ribosomal protein bL21;Ribosomal prokaryotic L21 protein;50S ribosomal protein L21 [rplU].	IPR018258;IPR001787;IPR028909	Ribosomal protein L21, conserved site;Ribosomal protein L21;Ribosomal protein L21-like	Ribosome
m.6541	zma:542734	glutathione S-transferase parA [Zea mays]	P:obsolete glutathione conjugation reaction; P:toxin catabolic process; C:cytoplasm; P:glutathione metabolic process; F:glutathione transferase activity	SSF52833;SFLDG01152;PF13410;cd03058;G3DSA:3.40.30.10;PF13417;PS50405;PS50404;SSF47616;G3DSA:1.20.1050.10;cd03185	Main.3: Omega- and Tau-like;Glutathione S-transferase, C-terminal domain;GST_N_Tau;Glutathione S-transferase, N-terminal domain;Soluble glutathione S-transferase C-terminal domain profile.;Soluble glutathione S-transferase N-terminal domain profile.;GST_C_Tau	IPR012336;IPR004045;IPR010987	Thioredoxin-like fold;Glutathione S-transferase, N-terminal;Glutathione S-transferase, C-terminal-like	Metabolic pathways;Glutathione metabolism
m.86000	zma:100274282	monogalactosyldiacylglycerol chloroplastic	F:1,2-diacylglycerol 3-beta-galactosyltransferase activity; C:chloroplast inner membrane; P:glycerolipid metabolic process; P:embryo development ending in seed dormancy; P:glycolipid biosynthetic process; P:thylakoid membrane organization	G3DSA:3.40.50.2000;SSF53756;PF06925;PF04101	Monogalactosyldiacylglycerol (MGDG) synthase;Glycosyltransferase family 28 C-terminal domain	IPR009695;IPR007235	Diacylglycerol glucosyltransferase, N-terminal;Glycosyl transferase, family 28, C-terminal	Metabolic pathways;Glycerolipid metabolism
m.37906	zma:100283001	dihydroflavonol-4-reductase [Zea mays]	F:coenzyme binding; F:dihydrokaempferol 4-reductase activity; C:cytosol; P:flavonoid biosynthetic process	SSF51735;cd08958;mobidb-lite;G3DSA:3.40.50.720;PF01370	FR_SDR_e;consensus disorder prediction;NAD dependent epimerase/dehydratase family	IPR016040;IPR001509	NAD(P)-binding domain;NAD-dependent epimerase/dehydratase	NA
m.27004	zma:542558	ferredoxin reductase--NADP leaf isozyme [Zea mays]	F:nucleotide binding; P:obsolete electron transport; C:plastid; F:ferredoxin-NADP+ reductase activity	SSF63380;PIRSF501178;PS51384;cd06208;G3DSA:3.40.50.80;PF00970;SSF52343;PIRSF000361;PF00175;G3DSA:2.40.30.10;PR00371	Ferredoxin reductase-type FAD binding domain profile.;CYPOR_like_FNR;Oxidoreductase FAD-binding domain;Oxidoreductase NAD-binding domain;Flavoprotein pyridine nucleotide cytochrome reductase signature	IPR017938;IPR017927;IPR008333;IPR015701;IPR001433;IPR001709	Riboflavin synthase-like beta-barrel;Ferredoxin reductase-type FAD-binding domain;Oxidoreductase, FAD-binding domain;Ferredoxin--NADP reductase;Oxidoreductase FAD/NAD(P)-binding;Flavoprotein pyridine nucleotide cytochrome reductase	Metabolic pathways;Photosynthesis
m.160496
m.160495
m.18038
m.18037
m.136089
m.106519
m.122230
m.137723
m.78411
m.158262
m.171880
m.153050
m.139633
m.164153
m.145695
m.167446
m.162750
m.162754
m.53590
m.43991
m.103326
m.131917
m.14385
m.122202
m.122204
m.142822
m.142823
m.142821
m.149869
m.158268
m.53722
m.139787
m.142674
m.44564
m.148538
m.158284
m.158287
m.120950
m.101740
m.172070
m.172678
m.24513
m.141445
m.141446
m.141441
m.141448
m.95874
m.77096
m.114187
m.73934
m.123147
m.85610
m.37377
m.59206
m.96298
m.21107
m.42963
m.79538
m.162746
m.86362
m.96198
m.21452
m.96194
m.58722
m.102574
m.5824
m.57774
m.39159
m.45579
m.45578
m.120942
m.120947
m.148134
m.33600
m.62866
m.62860
m.4491
m.5463
m.121938
m.5466
m.121932
m.121931
m.2793
m.6596
m.88364
m.125951
m.30751
m.148684
m.148689
m.85475
m.142363
m.142364
m.16761
m.147195
m.147194
m.166998
m.87704
m.466
m.121937
m.96294
m.85932
m.85936
m.62859
m.106525
m.99756
m.99759
m.84655
m.84656
m.91901
m.59497
m.46161
m.98039
m.158277
m.151923
m.123152
m.134926
m.134925
m.134922
m.134923
m.19414
m.19416
m.149874
m.16593
m.8469
m.40839
m.101607
m.162766
m.4489
m.155435
m.53582
m.53584
m.159325
m.119698
m.128503
m.104394
m.17470
m.92219
m.147200
m.147202
m.147205
m.29639
m.52140
m.33162
m.80315
m.85715
m.80317
m.129657
m.93355
m.93353
m.130218
m.139024
m.163841
m.130938
m.130933
m.73506
m.124517
m.39507
m.124515
m.139026
m.11961
m.119199
m.163836
m.159646
m.28586
m.146782
m.61763
m.69241
m.70215
m.90175
m.130220
m.130222
m.440
m.9023
m.96237
m.90169
m.164717
m.171958
m.27957
m.164797
m.63124
m.146784
m.67462
m.51960
m.17463
m.132450
m.98272
m.139025
m.121856
m.104961
m.67047
m.13622
m.4059
m.89404
m.47339
m.98199
m.121846
m.121844
m.164725
m.17466
m.17465
m.34286
