# Supplementary material for: Proteomics data analysis using multiple statistical approaches identified proteins and metabolic networks associated with sucrose accumulation in sugarcane
Source: BMC Genomics. 2022 Jul 22;23:532. doi: 10.1186/s12864-022-08768-2 (PMC9308345; doi:10.1186/s12864-022-08768-2)
Supplement: Supplementary file 10 — Additional file 10. [file 12864_2022_8768_MOESM10_ESM.xls]

#Term	Database	ID	Input number	Background number	P-Value	Corrected P-Value	Protein Id
Metabolic pathways	KEGG PATHWAY	zma01100	101	2943	2.17E-45	1.74E-43	m.144370;m.148234;m.148229;m.79648;m.86000;m.6541;m.37729;m.136591;m.120708;m.53580;m.45637;m.106884;m.125950;m.34085;m.52846;m.91936;m.121239;m.62281;m.128432;m.18629;m.32003;m.77500;m.69345;m.4806;m.32007;m.62851;m.48491;m.48500;m.17468;m.150321;m.159644;m.159651;m.27004;m.122062;m.149989;m.149985;m.85608;m.172191;m.120013;m.135962;m.167443;m.8667;m.100029;m.129654;m.20451;m.25112;m.164793;m.91…
Carbon metabolism	KEGG PATHWAY	zma01200	31	353	1.13E-24	4.50E-23	m.96035;m.103318;m.101304;m.24446;m.82036;m.159644;m.159651;m.68843;m.172065;m.114523;m.120708;m.4806;m.154249;m.120013;m.135962;m.37775;m.34085;m.52846;m.148234;m.148229;m.99752;m.8667;m.129654;m.87825;m.101603;m.32003;m.138161;m.58073;m.128258;m.25112;m.153051;m.82032;m.165922;m.48690;m.32007
Biosynthesis of secondary metabolites	KEGG PATHWAY	zma01110	53	1499	1.51E-23	4.04E-22	m.77500;m.141239;m.37775;m.46370;m.97819;m.59411;m.59068;m.104895;m.85895;m.127963;m.106775;m.136591;m.159644;m.159651;m.120708;m.122200;m.82036;m.149989;m.149985;m.153051;m.142819;m.62660;m.96379;m.4806;m.82124;m.78744;m.103318;m.45637;m.120013;m.69031;m.27280;m.135962;m.34085;m.27068;m.128258;m.45257;m.99752;m.8667;m.100029;m.129654;m.128432;m.101603;m.8904;m.32003;m.61761;m.52846;m.138161;m.16…
Ribosome	KEGG PATHWAY	zma03010	28	479	5.33E-18	1.07E-16	m.40831;m.38062;m.121189;m.139779;m.128501;m.108888;m.124159;m.128814;m.72699;m.45577;m.94147;m.69717;m.19417;m.4713;m.142824;m.35846;m.42966;m.14907;m.133459;m.151766;m.92218;m.150464;m.124978;m.159324;m.149883;m.149864;m.48035;m.85372;m.153339
Glycolysis / Gluconeogenesis	KEGG PATHWAY	zma00010	18	180	1.02E-15	1.63E-14	m.154249;m.101603;m.103318;m.138161;m.135962;m.136591;m.159644;m.159651;m.52846;m.141239;m.77500;m.128258;m.153051;m.82032;m.120013;m.8667;m.82036;m.104895;m.128432
Carbon fixation in photosynthetic organisms	KEGG PATHWAY	zma00710	14	104	3.97E-14	5.29E-13	m.120013;m.96035;m.138161;m.58073;m.135962;m.128258;m.68843;m.172065;m.114523;m.37775;m.120708;m.101304;m.82032;m.82036;m.24446;m.153051
Biosynthesis of amino acids	KEGG PATHWAY	zma01230	20	342	3.38E-13	3.86E-12	m.120013;m.52846;m.32003;m.138161;m.135962;m.159644;m.159651;m.149989;m.149985;m.34085;m.27068;m.37775;m.128258;m.91897;m.142819;m.148234;m.148229;m.127963;m.8667;m.87825;m.32007;m.78744;m.153051
Pyruvate metabolism	KEGG PATHWAY	zma00620	13	118	3.35E-12	3.35E-11	m.85471;m.96035;m.77500;m.58073;m.100029;m.68843;m.172065;m.114523;m.103318;m.52846;m.101304;m.82032;m.159375;m.8667;m.82036
Pentose phosphate pathway	KEGG PATHWAY	zma00030	11	76	1.09E-11	9.70E-11	m.154249;m.101603;m.135962;m.120013;m.34085;m.37775;m.128258;m.153051;m.141239;m.48690;m.128432
Protein processing in endoplasmic reticulum	KEGG PATHWAY	zma04141	15	291	1.66E-09	1.33E-08	m.160251;m.18434;m.110044;m.106515;m.136962;m.2798;m.463;m.91845;m.121325;m.111093;m.81117;m.151156;m.126401;m.147003;m.17275;m.172679
Glyoxylate and dicarboxylate metabolism	KEGG PATHWAY	zma00630	9	101	4.14E-08	3.01E-07	m.103318;m.25112;m.96185;m.32003;m.120708;m.4806;m.165922;m.32007;m.129654
Citrate cycle (TCA cycle)	KEGG PATHWAY	zma00020	8	90	2.41E-07	1.61E-06	m.32003;m.103318;m.82032;m.99752;m.32007;m.82124;m.82036;m.87825
Glutathione metabolism	KEGG PATHWAY	zma00480	9	128	2.75E-07	1.69E-06	m.106884;m.61761;m.121239;m.53999;m.125950;m.167443;m.6541;m.48690;m.87825
Proteasome	KEGG PATHWAY	zma03050	7	94	4.17E-06	2.38E-05	m.14383;m.109893;m.45063;m.46373;m.122227;m.131919;m.107845
Oxidative phosphorylation	KEGG PATHWAY	zma00190	8	173	2.37E-05	0.000126611	m.144370;m.150321;m.17250;m.65334;m.37729;m.8446;m.62281;m.171957
Amino sugar and nucleotide sugar metabolism	KEGG PATHWAY	zma00520	8	185	3.75E-05	0.000187582	m.101603;m.21109;m.48491;m.48500;m.141239;m.25693;m.91936;m.85895;m.128432
Phagosome	KEGG PATHWAY	zma04145	7	138	4.41E-05	0.000207329	m.160251;m.18434;m.65334;m.151156;m.2798;m.147003;m.92006;m.172679
Starch and sucrose metabolism	KEGG PATHWAY	zma00500	8	192	4.83E-05	0.000211286	m.101603;m.85895;m.27280;m.141239;m.25693;m.45257;m.97819;m.128432
Purine metabolism	KEGG PATHWAY	zma00230	7	141	5.02E-05	0.000211286	m.141239;m.37504;m.52846;m.85608;m.8667;m.128432;m.62851
Tryptophan metabolism	KEGG PATHWAY	zma00380	5	70	0.000123284	0.000493137	m.77500;m.20451;m.90176;m.71142;m.103318
2-Oxocarboxylic acid metabolism	KEGG PATHWAY	zma01210	5	81	0.000234954	0.000895063	m.32003;m.32007;m.91897;m.127963;m.87825
Photosynthesis	KEGG PATHWAY	zma00195	5	98	0.000540792	0.001966517	m.80314;m.77636;m.27004;m.17250;m.150518
Glycine, serine and threonine metabolism	KEGG PATHWAY	zma00260	5	101	0.000616398	0.002143992	m.103318;m.4806;m.165922;m.148234;m.148229;m.129654
Glycerolipid metabolism	KEGG PATHWAY	zma00561	5	106	0.000759655	0.002532182	m.77500;m.86000;m.67177;m.4806;m.136591
Ascorbate and aldarate metabolism	KEGG PATHWAY	zma00053	4	65	0.001018947	0.003260631	m.125950;m.77500;m.53580;m.91936
Galactose metabolism	KEGG PATHWAY	zma00052	4	73	0.001532688	0.004715963	m.25693;m.67177;m.141239;m.128432
Fructose and mannose metabolism	KEGG PATHWAY	zma00051	4	83	0.002398646	0.00694458	m.120013;m.128258;m.153051;m.135962
Spliceosome	KEGG PATHWAY	zma03040	7	276	0.002430603	0.00694458	m.463;m.151603;m.126401;m.49002;m.5460;m.37379;m.59037
Cysteine and methionine metabolism	KEGG PATHWAY	zma00270	5	141	0.0025528	0.007042207	m.122062;m.53999;m.148234;m.148229;m.80307;m.78744
Pentose and glucuronate interconversions	KEGG PATHWAY	zma00040	4	100	0.004554282	0.012144751	m.25693;m.37775;m.136591;m.91936
beta-Alanine metabolism	KEGG PATHWAY	zma00410	3	57	0.006756873	0.017437093	m.77500;m.164793;m.172191
Cyanoamino acid metabolism	KEGG PATHWAY	zma00460	3	61	0.008074537	0.020186342	m.25112;m.27280;m.97819
Phenylalanine, tyrosine and tryptophan biosynthesis	KEGG PATHWAY	zma00400	3	72	0.012433008	0.030140626	m.27068;m.149989;m.149985;m.142819
Selenocompound metabolism	KEGG PATHWAY	zma00450	2	27	0.014748882	0.034703252	m.78744;m.73920
Pantothenate and CoA biosynthesis	KEGG PATHWAY	zma00770	2	33	0.021080063	0.048183001	m.91897;m.172191
Phenylpropanoid biosynthesis	KEGG PATHWAY	zma00940	5	243	0.022088631	0.049085847	m.62660;m.96379;m.27280;m.59411;m.97819;m.171849
Endocytosis	KEGG PATHWAY	zma04144	5	246	0.023115949	0.04998043	m.25940;m.463;m.46160;m.92006;m.126401
mRNA surveillance pathway	KEGG PATHWAY	zma03015	4	177	0.029359749	0.061809997	m.160956;m.151603;m.37379;m.59037
Peroxisome	KEGG PATHWAY	zma04146	3	110	0.03617158	0.072871902	m.87825;m.165922;m.12139
Propanoate metabolism	KEGG PATHWAY	zma00640	2	45	0.036435951	0.072871902	m.103318;m.100029
Nitrogen metabolism	KEGG PATHWAY	zma00910	2	48	0.040780265	0.077676695	m.25112;m.96185
Carotenoid biosynthesis	KEGG PATHWAY	zma00906	2	48	0.040780265	0.077676695	m.59068;m.69031
N-Glycan biosynthesis	KEGG PATHWAY	zma00510	2	51	0.045308702	0.084295259	m.111093;m.121325
Fatty acid biosynthesis	KEGG PATHWAY	zma00061	2	57	0.054884048	0.099098836	m.100029;m.17468
Limonene and pinene degradation	KEGG PATHWAY	zma00903	1	8	0.056074492	0.099098836	m.77500
Lysine degradation	KEGG PATHWAY	zma00310	2	59	0.058220566	0.099098836	m.77500;m.103318
Fatty acid degradation	KEGG PATHWAY	zma00071	2	59	0.058220566	0.099098836	m.77500;m.24510
Valine, leucine and isoleucine degradation	KEGG PATHWAY	zma00280	2	64	0.066856428	0.11142738	m.77500;m.103318
RNA transport	KEGG PATHWAY	zma03013	4	236	0.068836337	0.112385857	m.151603;m.37379;m.59037;m.26790
Arginine and proline metabolism	KEGG PATHWAY	zma00330	2	67	0.072228773	0.115566036	m.61761;m.77500
Porphyrin and chlorophyll metabolism	KEGG PATHWAY	zma00860	2	69	0.07588534	0.119035827	m.8904;m.46370
Protein export	KEGG PATHWAY	zma03060	2	70	0.077735337	0.119592826	m.147003;m.132312
Glycosphingolipid biosynthesis - globo and isoglobo series	KEGG PATHWAY	zma00603	1	12	0.079979914	0.120724399	m.67177
Terpenoid backbone biosynthesis	KEGG PATHWAY	zma00900	2	74	0.085274102	0.126332004	m.106775;m.122200
Alanine, aspartate and glutamate metabolism	KEGG PATHWAY	zma00250	2	75	0.087192235	0.126825069	m.164793;m.165922
Pyrimidine metabolism	KEGG PATHWAY	zma00240	2	78	0.093022975	0.132889964	m.15018;m.172191
Vitamin B6 metabolism	KEGG PATHWAY	zma00750	1	15	0.097512193	0.135856388	m.59991
Ubiquitin mediated proteolysis	KEGG PATHWAY	zma04120	3	169	0.098495881	0.135856388	m.148535;m.96352;m.84653;m.136962
RNA degradation	KEGG PATHWAY	zma03018	3	175	0.106332524	0.144179693	m.77649;m.131282;m.159644;m.159651
Taurine and hypotaurine metabolism	KEGG PATHWAY	zma00430	1	17	0.109015012	0.145353349	m.164793
Fatty acid metabolism	KEGG PATHWAY	zma01212	2	88	0.113214981	0.145665417	m.100029;m.17468
Glycosaminoglycan degradation	KEGG PATHWAY	zma00531	1	18	0.114711516	0.145665417	m.58156
AGE-RAGE signaling pathway in diabetic complications	KEGG PATHWAY	zma04933	1	18	0.114711516	0.145665417	m.79648
Inositol phosphate metabolism	KEGG PATHWAY	zma00562	2	91	0.119476235	0.149345294	m.18629;m.79648
Isoquinoline alkaloid biosynthesis	KEGG PATHWAY	zma00950	1	22	0.137136888	0.168783862	m.45637
Biotin metabolism	KEGG PATHWAY	zma00780	1	23	0.142654212	0.172914196	m.17468
Aminoacyl-tRNA biosynthesis	KEGG PATHWAY	zma00970	2	108	0.156384775	0.18672809	m.67364;m.52138
Valine, leucine and isoleucine biosynthesis	KEGG PATHWAY	zma00290	1	27	0.164374168	0.193381374	m.91897
Histidine metabolism	KEGG PATHWAY	zma00340	1	28	0.169717928	0.19677441	m.77500
Photosynthesis - antenna proteins	KEGG PATHWAY	zma00196	1	29	0.175027634	0.200031582	m.146783
Thiamine metabolism	KEGG PATHWAY	zma00730	1	32	0.190754583	0.214934741	m.62851
Butanoate metabolism	KEGG PATHWAY	zma00650	1	34	0.201072873	0.223414303	m.164793
Arginine biosynthesis	KEGG PATHWAY	zma00220	1	43	0.245906481	0.265844844	m.127963
Tyrosine metabolism	KEGG PATHWAY	zma00350	1	43	0.245906481	0.265844844	m.45637
Sulfur metabolism	KEGG PATHWAY	zma00920	1	47	0.265019114	0.282687055	m.69345
Sphingolipid metabolism	KEGG PATHWAY	zma00600	1	53	0.292786694	0.30819652	m.67177
Plant-pathogen interaction	KEGG PATHWAY	zma04626	2	209	0.3909293	0.406160312	m.81117;m.147197
Phosphatidylinositol signaling system	KEGG PATHWAY	zma04070	1	95	0.459982336	0.471776755	m.79648
Nucleotide excision repair	KEGG PATHWAY	zma03420	1	118	0.534186921	0.540948781	m.148535
MAPK signaling pathway - plant	KEGG PATHWAY	zma04016	1	204	0.732157815	0.732157815	m.48491
