# Supplementary material for: Proteomics data analysis using multiple statistical approaches identified proteins and metabolic networks associated with sucrose accumulation in sugarcane
Source: BMC Genomics. 2022 Jul 22;23:532. doi: 10.1186/s12864-022-08768-2 (PMC9308345; doi:10.1186/s12864-022-08768-2)
Supplement: Supplementary file 11 — Additional file 11. [file 12864_2022_8768_MOESM11_ESM.xls]

## Sheet: table s11 deps associated with 
UniProtEntry	KEGG	Blast Description Annotation	GO Names list	Signature Accession	Signature Description	InterPro Accession	InterPro Description	KEGG_Path
m.82036	zma:100279748	phosphoenolpyruvate carboxykinase [ATP]-like [Brachypodium distachyon]	F:phosphoenolpyruvate carboxykinase (ATP) activity; F:ATP binding; P:gluconeogenesis; C:cytoplasm; P:tricarboxylic acid cycle; F:kinase activity; P:carbon utilization	Coil;SSF68923;PF01293;G3DSA:3.40.449.10;mobidb-lite	Phosphoenolpyruvate carboxykinase;consensus disorder prediction	IPR008210;IPR001272	Phosphoenolpyruvate carboxykinase, N-terminal;Phosphoenolpyruvate carboxykinase, ATP-utilising	Metabolic pathways;Carbon metabolism;Biosynthesis of secondary metabolites;Glycolysis / Gluconeogenesis;Carbon fixation in photosynthetic organisms;Pyruvate metabolism;Citrate cycle (TCA cycle)
m.82032	zma:541622	phosphoenolpyruvate carboxykinase [ATP]-like [Brachypodium distachyon]	F:phosphoenolpyruvate carboxykinase (ATP) activity; F:ATP binding; P:gluconeogenesis; C:cytoplasm; P:tricarboxylic acid cycle; F:kinase activity; P:carbon utilization	PF01293;G3DSA:3.90.228.20;SSF53795;G3DSA:3.40.449.10;PS00532;SSF68923;MF_00453	Phosphoenolpyruvate carboxykinase;Phosphoenolpyruvate carboxykinase (ATP) signature.;Phosphoenolpyruvate carboxykinase [ATP] [pckA].	IPR001272;IPR013035;IPR008210;IPR015994	Phosphoenolpyruvate carboxykinase, ATP-utilising;Phosphoenolpyruvate carboxykinase, C-terminal;Phosphoenolpyruvate carboxykinase, N-terminal;Phosphoenolpyruvate carboxykinase (ATP), conserved site	Metabolic pathways;Carbon metabolism;Biosynthesis of secondary metabolites;Glycolysis / Gluconeogenesis;Carbon fixation in photosynthetic organisms;Pyruvate metabolism;Citrate cycle (TCA cycle)
m.68843	zma:542479	phosphoenolpyruvate carboxylase	P:gluconeogenesis; C:chloroplast; P:leaf development; C:apoplast; C:cytosol; P:photosynthesis; P:reductive tricarboxylic acid cycle; F:phosphoenolpyruvate carboxylase activity	SSF51621;PR00150;PF00311;PS00393;G3DSA:1.20.1440.90	Phosphoenolpyruvate carboxylase signature;Phosphoenolpyruvate carboxylase;Phosphoenolpyruvate carboxylase active site 2.	IPR015813;IPR021135;IPR033129	Pyruvate/Phosphoenolpyruvate kinase-like domain;Phosphoenolpyruvate carboxylase;Phosphoenolpyruvate carboxylase, His active site	Metabolic pathways;Carbon metabolism;Carbon fixation in photosynthetic organisms;Pyruvate metabolism
m.101304	zma:100191460	Phosphoenolpyruvate carboxylase	P:gluconeogenesis; C:chloroplast; P:leaf development; C:apoplast; C:cytosol; P:photosynthesis; P:reductive tricarboxylic acid cycle; F:phosphoenolpyruvate carboxylase activity	PF00311;SSF51621	Phosphoenolpyruvate carboxylase	IPR021135;IPR015813	Phosphoenolpyruvate carboxylase;Pyruvate/Phosphoenolpyruvate kinase-like domain	Metabolic pathways;Carbon metabolism;Carbon fixation in photosynthetic organisms;Pyruvate metabolism
m.37775	zma:100274365	ribulose-phosphate 3-epimerase [Zea mays]	C:chloroplast stroma; P:pentose-phosphate shunt, non-oxidative branch; F:protoheme IX farnesyltransferase activity; C:chloroplast envelope; F:ribulose-phosphate 3-epimerase activity; P:response to nematode; C:chloroplast thylakoid membrane; P:heme O biosynthetic process; F:metal ion binding; P:cellular carbohydrate metabolic process; C:stromule; C:apoplast; P:reductive pentose-phosphate cycle; C:…	PS01086;PF00834;SSF51366;PIRSF001461;G3DSA:3.20.20.70;TIGR01163;cd00429;PS01085	Ribulose-phosphate 3-epimerase family signature 2.;Ribulose-phosphate 3 epimerase family;rpe: ribulose-phosphate 3-epimerase;RPE;Ribulose-phosphate 3-epimerase family signature 1.	IPR000056;IPR011060;IPR026019;IPR013785	Ribulose-phosphate 3-epimerase-like;Ribulose-phosphate binding barrel;Ribulose-phosphate 3-epimerase;Aldolase-type TIM barrel	Metabolic pathways;Carbon metabolism;Biosynthesis of secondary metabolites;Carbon fixation in photosynthetic organisms;Biosynthesis of amino acids;Pentose phosphate pathway;Pentose and glucuronate interconversions
m.172065	zma:542479	phosphoenolpyruvate carboxylase [Zea mays]	P:gluconeogenesis; C:chloroplast; P:leaf development; C:apoplast; C:cytosol; P:photosynthesis; P:reductive tricarboxylic acid cycle; F:phosphoenolpyruvate carboxylase activity	SSF51621;Coil		IPR015813	Pyruvate/Phosphoenolpyruvate kinase-like domain	Metabolic pathways;Carbon metabolism;Carbon fixation in photosynthetic organisms;Pyruvate metabolism
m.114523	zma:542479	phosphoenolpyruvate carboxylase [Zea mays]	P:gluconeogenesis; C:chloroplast; P:leaf development; C:apoplast; C:cytosol; P:photosynthesis; P:reductive tricarboxylic acid cycle; F:phosphoenolpyruvate carboxylase activity	PS00781;PR00150;G3DSA:1.20.1440.90;PF00311;SSF51621	Phosphoenolpyruvate carboxylase active site 1.;Phosphoenolpyruvate carboxylase signature;Phosphoenolpyruvate carboxylase	IPR018129;IPR021135;IPR015813	Phosphoenolpyruvate carboxylase, Lys active site;Phosphoenolpyruvate carboxylase;Pyruvate/Phosphoenolpyruvate kinase-like domain	Metabolic pathways;Carbon metabolism;Carbon fixation in photosynthetic organisms;Pyruvate metabolism
m.120708	zma:845212	ribulose-1,5-bisphosphate carboxylase oxygenase large partial (chloroplast)	F:magnesium ion binding; C:chloroplast ribulose bisphosphate carboxylase complex; P:glyoxylate metabolic process; P:reductive pentose-phosphate cycle; P:photorespiration; F:monooxygenase activity; F:ribulose-bisphosphate carboxylase activity	G3DSA:3.20.20.110;SSF51649;PF00016	Ribulose bisphosphate carboxylase large chain, catalytic domain	IPR000685	Ribulose bisphosphate carboxylase, large subunit, C-terminal	Metabolic pathways;Carbon metabolism;Biosynthesis of secondary metabolites;Carbon fixation in photosynthetic organisms;Glyoxylate and dicarboxylate metabolism
m.58073	zma:542374	NADP-dependant malate partial	P:carbohydrate metabolic process; C:chloroplast; P:malate metabolic process; F:malate dehydrogenase (NADP+) activity; P:tricarboxylic acid cycle; P:pyruvate metabolic process; P:carbon utilization	cd01338;SSF51735;PF00056;G3DSA:3.90.110.10;G3DSA:3.40.50.720;SSF56327;TIGR01759;PF02866;TIGR01757;PS00068	MDH_choloroplast_like;lactate/malate dehydrogenase, NAD binding domain;MalateDH-SF1: malate dehydrogenase;lactate/malate dehydrogenase, alpha/beta C-terminal domain;Malate-DH_plant: malate dehydrogenase, NADP-dependent;Malate dehydrogenase active site signature.	IPR016040;IPR001236;IPR015955;IPR010945;IPR022383;IPR011273;IPR001252	NAD(P)-binding domain;Lactate/malate dehydrogenase, N-terminal;Lactate dehydrogenase/glycoside hydrolase, family 4, C-terminal;Malate dehydrogenase, type 2;Lactate/malate dehydrogenase, C-terminal;Malate dehydrogenase, NADP-dependent, plants;Malate dehydrogenase, active site	Metabolic pathways;Carbon metabolism;Carbon fixation in photosynthetic organisms;Pyruvate metabolism
m.96035	zma:100501486	NAD-dependent malic enzyme 2 isoform 1 [Theobroma cacao]	F:ATP binding; C:chloroplast; F:zinc ion binding; F:protein homodimerization activity; P:malate metabolic process; F:NAD binding; C:mitochondrion; F:malate dehydrogenase (decarboxylating) (NAD+) activity; P:tricarboxylic acid cycle; P:pyruvate metabolic process; P:carbon utilization; F:cobalt ion binding	PS00331;PF03949;SSF51735;PR00072;SM00919;SM01274;PIRSF000106;G3DSA:3.40.50.10380;G3DSA:3.40.50.720;PF00390;SSF53223	Malic enzymes signature.;Malic enzyme, NAD binding domain;Malic enzyme signature;Malic enzyme, N-terminal domain	IPR015884;IPR012302;IPR016040;IPR001891;IPR012301	Malic enzyme, conserved site;Malic enzyme, NAD-binding;NAD(P)-binding domain;Malic oxidoreductase;Malic enzyme, N-terminal domain	Metabolic pathways;Carbon metabolism;Carbon fixation in photosynthetic organisms;Pyruvate metabolism
m.159644	zma:732811	enolase [Oryza sativa Japonica Group]	F:magnesium ion binding; F:phosphopyruvate hydratase activity; P:gluconeogenesis; P:L-phenylalanine biosynthetic process; P:tryptophan biosynthetic process; P:tyrosine biosynthetic process; P:glycolytic process; C:phosphopyruvate hydratase complex	MF_00318;PIRSF001400;SFLDS00001;SFLDG00178;SM01193;G3DSA:3.30.390.10;G3DSA:3.20.20.120;PF03952;PF00113;SSF54826;PR00148;SFLDF00002;PS00164;SSF51604;SM01192;cd03313;TIGR01060	Enolase [eno].;Enolase;Enolase, N-terminal domain;Enolase, C-terminal TIM barrel domain;Enolase signature;Enolase signature.;eno: phosphopyruvate hydratase	IPR000941;IPR020811;IPR029017;IPR029065;IPR020810;IPR020809	Enolase;Enolase, N-terminal;Enolase N-terminal domain-like;Enolase C-terminal domain-like;Enolase, C-terminal TIM barrel domain;Enolase, conserved site	Metabolic pathways;Carbon metabolism;Biosynthesis of secondary metabolites;Glycolysis / Gluconeogenesis;Biosynthesis of amino acids;RNA degradation
m.159651	zma:732811	Enolase 1	F:magnesium ion binding; F:phosphopyruvate hydratase activity; P:gluconeogenesis; P:L-phenylalanine biosynthetic process; P:tryptophan biosynthetic process; P:tyrosine biosynthetic process; P:glycolytic process; C:phosphopyruvate hydratase complex	SSF51604;PS00164;PR00148;SM01192;PF00113;SFLDS00001;G3DSA:3.20.20.120	Enolase signature.;Enolase signature;Enolase, C-terminal TIM barrel domain;Enolase	IPR029065;IPR020809;IPR000941;IPR020810	Enolase C-terminal domain-like;Enolase, conserved site;Enolase;Enolase, C-terminal TIM barrel domain	Metabolic pathways;Carbon metabolism;Biosynthesis of secondary metabolites;Glycolysis / Gluconeogenesis;Biosynthesis of amino acids;RNA degradation
m.138161	zma:100274579	phosphoglycerate kinase	C:chloroplast stroma; C:nucleus; F:ATP binding; P:gluconeogenesis; C:plasmodesma; F:phosphoglycerate kinase activity; C:apoplast; P:glycolytic process; C:cytosol; C:vacuolar membrane; P:carbon utilization; C:plasma membrane	G3DSA:3.40.50.1270;MF_00145;mobidb-lite;PR00477;SSF53748;PIRSF000724;G3DSA:3.40.50.1260;cd00318;PS00111;PF00162	Phosphoglycerate kinase [pgk].;consensus disorder prediction;Phosphoglycerate kinase family signature;Phosphoglycerate_kinase;Phosphoglycerate kinase signature.;Phosphoglycerate kinase	IPR015901;IPR001576;IPR015824;IPR015911	Phosphoglycerate kinase, C-terminal;Phosphoglycerate kinase;Phosphoglycerate kinase, N-terminal;Phosphoglycerate kinase, conserved site	Metabolic pathways;Carbon metabolism;Biosynthesis of secondary metabolites;Glycolysis / Gluconeogenesis;Carbon fixation in photosynthetic organisms;Biosynthesis of amino acids
m.135962	zma:100272913	fructose-bisphosphate aldolase cytoplasmic isozyme-like	P:gluconeogenesis; P:inositol metabolic process; C:cytoplasm; P:pentose-phosphate shunt; P:glycolytic process; P:mannose metabolic process; P:fructose metabolic process; F:fructose-bisphosphate aldolase activity; P:carbon utilization	cd00948;PF00274;SSF51569;G3DSA:3.20.20.70;PS00158	FBP_aldolase_I_a;Fructose-bisphosphate aldolase class-I;Fructose-bisphosphate aldolase class-I active site.	IPR000741;IPR013785;IPR029768	Fructose-bisphosphate aldolase, class-I;Aldolase-type TIM barrel;Fructose-bisphosphate aldolase class-I active site	Metabolic pathways;Carbon metabolism;Biosynthesis of secondary metabolites;Glycolysis / Gluconeogenesis;Carbon fixation in photosynthetic organisms;Biosynthesis of amino acids;Pentose phosphate pathway;Fructose and mannose metabolism
m.153051	zma:100502020	fructose-bisphosphate aldolase chloroplastic	P:gluconeogenesis; P:response to salt stress; P:inositol metabolic process; P:pentose-phosphate shunt; P:glycolytic process; C:chloroplast thylakoid; P:mannose metabolic process; F:helicase activity; P:fructose metabolic process; F:fructose-bisphosphate aldolase activity; P:glucose catabolic process; F:nucleic acid binding; F:ATP binding; P:response to oxidative stress; C:mitochondrion; C:plastog…	PS00158;SSF51569;PF00274;cd00948;mobidb-lite;G3DSA:3.20.20.70	Fructose-bisphosphate aldolase class-I active site.;Fructose-bisphosphate aldolase class-I;FBP_aldolase_I_a;consensus disorder prediction	IPR029768;IPR000741;IPR013785	Fructose-bisphosphate aldolase class-I active site;Fructose-bisphosphate aldolase, class-I;Aldolase-type TIM barrel	Metabolic pathways;Carbon metabolism;Biosynthesis of secondary metabolites;Glycolysis / Gluconeogenesis;Carbon fixation in photosynthetic organisms;Biosynthesis of amino acids;Pentose phosphate pathway;Fructose and mannose metabolism
m.120013	zma:100272845	fructose-bisphosphate aldolase [Zea mays]	P:gluconeogenesis; C:chloroplast; P:inositol metabolic process; P:pentose-phosphate shunt; P:glycolytic process; P:mannose metabolic process; P:fructose metabolic process; F:fructose-bisphosphate aldolase activity; P:carbon utilization	G3DSA:3.20.20.70;SSF51569;PF00274;cd00948;PS00158	Fructose-bisphosphate aldolase class-I;FBP_aldolase_I_a;Fructose-bisphosphate aldolase class-I active site.	IPR013785;IPR000741;IPR029768	Aldolase-type TIM barrel;Fructose-bisphosphate aldolase, class-I;Fructose-bisphosphate aldolase class-I active site	Metabolic pathways;Carbon metabolism;Biosynthesis of secondary metabolites;Glycolysis / Gluconeogenesis;Carbon fixation in photosynthetic organisms;Biosynthesis of amino acids;Pentose phosphate pathway;Fructose and mannose metabolism
m.128258	zma:542261	fructose-bisphosphate cytoplasmic isozyme 1	P:gluconeogenesis; P:inositol metabolic process; P:pentose-phosphate shunt; P:glycolytic process; P:mannose metabolic process; P:fructose metabolic process; F:fructose-bisphosphate aldolase activity; P:carbon utilization	G3DSA:3.20.20.70;SSF51569;PF00274	Fructose-bisphosphate aldolase class-I	IPR013785;IPR000741	Aldolase-type TIM barrel;Fructose-bisphosphate aldolase, class-I	Metabolic pathways;Carbon metabolism;Biosynthesis of secondary metabolites;Glycolysis / Gluconeogenesis;Carbon fixation in photosynthetic organisms;Biosynthesis of amino acids;Pentose phosphate pathway;Fructose and mannose metabolism
m.148234	zma:103645840	D-3-phosphoglycerate dehydrogenase [Zea mays]	F:NAD binding; F:phosphoglycerate dehydrogenase activity; P:L-serine biosynthetic process; F:amino acid binding; C:plastid; P:glycine metabolic process; P:threonine metabolic process	PS00670;PF02826;PS00671;SSF52283;PF00389;cd12173;G3DSA:3.40.50.720;SSF51735;SM00997	D-isomer specific 2-hydroxyacid dehydrogenases signature 2.;D-isomer specific 2-hydroxyacid dehydrogenase, NAD binding domain;D-isomer specific 2-hydroxyacid dehydrogenases signature 3.;D-isomer specific 2-hydroxyacid dehydrogenase, catalytic domain;PGDH_4	IPR029753;IPR006140;IPR006139;IPR016040;IPR015878	D-isomer specific 2-hydroxyacid dehydrogenase, NAD-binding domain conserved site;D-isomer specific 2-hydroxyacid dehydrogenase, NAD-binding domain;D-isomer specific 2-hydroxyacid dehydrogenase, catalytic domain;NAD(P)-binding domain;S-adenosyl-L-homocysteine hydrolase, NAD binding domain	Metabolic pathways;Carbon metabolism;Biosynthesis of amino acids;Glycine, serine and threonine metabolism;Cysteine and methionine metabolism
m.52846	zma:100282820	pyruvate cytosolic isozyme-like	F:magnesium ion binding; F:pyruvate kinase activity; P:gluconeogenesis; F:potassium ion binding; P:purine nucleobase metabolic process; F:kinase activity; P:carbon utilization	SSF51621;PR01050;SSF50800;G3DSA:2.40.33.10;PF00224;G3DSA:3.20.20.60	Pyruvate kinase family signature;Pyruvate kinase, barrel domain	IPR015813;IPR001697;IPR011037;IPR015806;IPR015793	Pyruvate/Phosphoenolpyruvate kinase-like domain;Pyruvate kinase;Pyruvate kinase-like, insert domain;Pyruvate kinase, beta-barrel insert domain;Pyruvate kinase, barrel	Metabolic pathways;Carbon metabolism;Biosynthesis of secondary metabolites;Glycolysis / Gluconeogenesis;Biosynthesis of amino acids;Pyruvate metabolism;Purine metabolism
m.25112	zma:100274074	acetamidase [Medicago truncatula]	F:hydrolase activity, acting on carbon-nitrogen (but not peptide) bonds, in linear amides; P:nitrogen compound metabolic process	PF03069;G3DSA:2.60.120.580;SSF141130	Acetamidase/Formamidase family	IPR004304	Acetamidase/Formamidase	Metabolic pathways;Carbon metabolism;Glyoxylate and dicarboxylate metabolism;Cyanoamino acid metabolism;Nitrogen metabolism
m.8667	zma:100283452	pyruvate cytosolic isozyme	F:magnesium ion binding; F:pyruvate kinase activity; P:gluconeogenesis; F:potassium ion binding; P:purine nucleobase metabolic process; F:kinase activity; P:carbon utilization	G3DSA:3.40.1380.20;cd00288;PF02887;TIGR01064;G3DSA:2.40.33.10;PR01050;SSF50800;G3DSA:3.20.20.60;SSF52935;SSF51621;PF00224;PS00110	Pyruvate_Kinase;Pyruvate kinase, alpha/beta domain;pyruv_kin: pyruvate kinase;Pyruvate kinase family signature;Pyruvate kinase, barrel domain;Pyruvate kinase active site signature.	IPR015794;IPR001697;IPR015795;IPR015806;IPR011037;IPR015813;IPR015793;IPR018209	Pyruvate kinase, alpha/beta;Pyruvate kinase;Pyruvate kinase, C-terminal;Pyruvate kinase, beta-barrel insert domain;Pyruvate kinase-like, insert domain;Pyruvate/Phosphoenolpyruvate kinase-like domain;Pyruvate kinase, barrel;Pyruvate kinase, active site	Metabolic pathways;Carbon metabolism;Biosynthesis of secondary metabolites;Glycolysis / Gluconeogenesis;Biosynthesis of amino acids;Pyruvate metabolism;Purine metabolism
m.32003	zma:100304277	aconitate cytoplasmic	P:iron ion homeostasis; P:vacuole organization; P:Golgi organization; P:isocitrate metabolic process; C:vacuole; P:glucose catabolic process; C:plastid; F:aconitate hydratase activity; P:water transport; C:plasmodesma; F:copper ion binding; F:mRNA 5'-UTR binding; C:apoplast; P:response to iron ion; C:cytosol; P:reductive tricarboxylic acid cycle; P:glyoxylate cycle; P:response to temperature stim…	PF00694;SSF52016;G3DSA:3.20.19.10	Aconitase C-terminal domain	IPR000573;IPR015928	Aconitase A/isopropylmalate dehydratase small subunit, swivel domain;Aconitase/3-isopropylmalate dehydratase, swivel	Metabolic pathways;Carbon metabolism;Biosynthesis of secondary metabolites;Biosynthesis of amino acids;Glyoxylate and dicarboxylate metabolism;Citrate cycle (TCA cycle);2-Oxocarboxylic acid metabolism
m.32007	zma:100216599	aconitate cytoplasmic	P:glyoxylate cycle; F:metal ion binding; C:mitochondrion; P:reductive tricarboxylic acid cycle; F:4 iron, 4 sulfur cluster binding; C:plastid; F:aconitate hydratase activity	G3DSA:3.40.1060.10;G3DSA:3.20.19.10;PF00694;cd01580;PS01244;TIGR01341;SSF53732;PS00450;G3DSA:3.30.499.10;PF00330;cd01586;SSF52016;PR00415	Aconitase C-terminal domain;AcnA_IRP_Swivel;Aconitase family signature 2.;aconitase_1: aconitate hydratase 1;Aconitase family signature 1.;Aconitase family (aconitate hydratase);AcnA_IRP;Aconitase family signature	IPR015932;IPR015928;IPR000573;IPR018136;IPR006249;IPR001030;IPR015931	Aconitase/3-isopropylmalate dehydratase large subunit, alpha/beta/alpha, subdomain 2;Aconitase/3-isopropylmalate dehydratase, swivel;Aconitase A/isopropylmalate dehydratase small subunit, swivel domain;Aconitase family, 4Fe-4S cluster binding site;Aconitase/Iron-responsive element-binding protein 2;Aconitase/3-isopropylmalate dehydratase large subunit, alpha/beta/alpha domain;Aconitase/3-isopropy…	Metabolic pathways;Carbon metabolism;Biosynthesis of secondary metabolites;Biosynthesis of amino acids;Glyoxylate and dicarboxylate metabolism;Citrate cycle (TCA cycle);2-Oxocarboxylic acid metabolism
m.87825	zma:100191657	isocitrate dehydrogenase [NADP]	C:chloroplast stroma; F:magnesium ion binding; F:NAD binding; P:glutathione metabolic process; C:mitochondrion; C:chloroplast thylakoid; F:isocitrate dehydrogenase (NADP+) activity; P:isocitrate metabolic process; P:reductive tricarboxylic acid cycle	G3DSA:3.40.718.10;PS00470;PF00180;TIGR00127;SSF53659;SM01329	Isocitrate and isopropylmalate dehydrogenases signature.;Isocitrate/isopropylmalate dehydrogenase;nadp_idh_euk: isocitrate dehydrogenase, NADP-dependent	IPR024084;IPR019818;IPR004790	Isopropylmalate dehydrogenase-like domain;Isocitrate/isopropylmalate dehydrogenase, conserved site;Isocitrate dehydrogenase NADP-dependent	Metabolic pathways;Carbon metabolism;Biosynthesis of secondary metabolites;Biosynthesis of amino acids;Citrate cycle (TCA cycle);Glutathione metabolism;2-Oxocarboxylic acid metabolism;Peroxisome
m.148229	zma:103645840	D-3-phosphoglycerate dehydrogenase [Zea mays]	F:NAD binding; F:phosphoglycerate dehydrogenase activity; P:L-serine biosynthetic process; F:amino acid binding; C:plastid; P:glycine metabolic process; P:threonine metabolic process	G3DSA:3.30.1330.90;SSF143548;cd04902;SSF55021;SM00997;TIGR01327;G3DSA:3.30.70.260;SSF51735;PS00065;PF00389;G3DSA:3.40.50.720;SSF52283;PS00671;cd12173;PF01842;PF02826	ACT_3PGDH-xct;PGDH: phosphoglycerate dehydrogenase;D-isomer specific 2-hydroxyacid dehydrogenases NAD-binding signature.;D-isomer specific 2-hydroxyacid dehydrogenase, catalytic domain;D-isomer specific 2-hydroxyacid dehydrogenases signature 3.;PGDH_4;ACT domain;D-isomer specific 2-hydroxyacid dehydrogenase, NAD binding domain	IPR029009;IPR015878;IPR006236;IPR016040;IPR029752;IPR006139;IPR029753;IPR002912;IPR006140	Allosteric substrate binding domain;S-adenosyl-L-homocysteine hydrolase, NAD binding domain;D-3-phosphoglycerate dehydrogenase;NAD(P)-binding domain;D-isomer specific 2-hydroxyacid dehydrogenase, NAD-binding domain conserved site 1;D-isomer specific 2-hydroxyacid dehydrogenase, catalytic domain;D-isomer specific 2-hydroxyacid dehydrogenase, NAD-binding domain conserved site;ACT domain;D-isomer sp…	Metabolic pathways;Carbon metabolism;Biosynthesis of amino acids;Glycine, serine and threonine metabolism;Cysteine and methionine metabolism
m.99752	zma:100383579	2-oxoglutarate mitochondrial-like	F:thiamine pyrophosphate binding; C:oxoglutarate dehydrogenase complex; F:oxoglutarate dehydrogenase (succinyl-transferring) activity; C:mitochondrion; C:cytosol; P:tricarboxylic acid cycle; P:tryptophan metabolic process; P:lysine catabolic process	PF00676;cd02016;TIGR00239;SM00861;SSF52518;PF02779;PF16870;PF16078;PIRSF000157;G3DSA:3.40.50.970	Dehydrogenase E1 component;TPP_E1_OGDC_like;2oxo_dh_E1: oxoglutarate dehydrogenase (succinyl-transferring), E1 component;Transketolase, pyrimidine binding domain;2-oxoglutarate dehydrogenase C-terminal;2-oxoglutarate dehydrogenase N-terminus	IPR001017;IPR011603;IPR005475;IPR029061;IPR031717;IPR032106	Dehydrogenase, E1 component;2-oxoglutarate dehydrogenase E1 component;Transketolase-like, pyrimidine-binding domain;Thiamin diphosphate-binding fold;Multifunctional 2-oxoglutarate metabolism enzyme, C-terminal;2-oxoglutarate dehydrogenase E1 component, N-terminal domain	Metabolic pathways;Carbon metabolism;Biosynthesis of secondary metabolites;Citrate cycle (TCA cycle)
m.165922	zma:100281949	serine--glyoxylate aminotransferase	P:L-serine metabolic process; F:serine-glyoxylate transaminase activity; P:glycine metabolic process; P:threonine metabolic process	cd06451;PS00595;G3DSA:3.90.1150.10;PF00266;PIRSF000524;SSF53383;G3DSA:3.40.640.10	AGAT_like;Aminotransferases class-V pyridoxal-phosphate attachment site.;Aminotransferase class-V	IPR020578;IPR015422;IPR000192;IPR024169;IPR015424;IPR015421	Aminotransferase class-V, pyridoxal-phosphate binding site;Pyridoxal phosphate-dependent transferase, major region, subdomain 2;Aminotransferase class V domain;Serine-pyruvate aminotransferase/2-aminoethylphosphonate-pyruvate transaminase;Pyridoxal phosphate-dependent transferase;Pyridoxal phosphate-dependent transferase, major region, subdomain 1	Metabolic pathways;Carbon metabolism;Biosynthesis of secondary metabolites;Glyoxylate and dicarboxylate metabolism;Glycine, serine and threonine metabolism;Peroxisome;Alanine, aspartate and glutamate metabolism
m.34085	zma:100284080	transaldolase 2 [Zea mays]	C:chloroplast stroma; F:sedoheptulose-7-phosphate:D-glyceraldehyde-3-phosphate glyceronetransferase activity; P:pentose-phosphate shunt; P:lignin biosynthetic process; C:mitochondrion; P:glycolytic process; P:shikimate biosynthetic process; P:aerobic respiration	cd00955;TIGR00876;PF00923;SSF51569;PIRSF036915;G3DSA:3.20.20.70;MF_00493;PS01054	Transaldolase_like;tal_mycobact: transaldolase;Transaldolase/Fructose-6-phosphate aldolase;Transaldolase [tal].;Transaldolase signature 1.	IPR004732;IPR001585;IPR013785;IPR018225	Transaldolase type 2;Transaldolase/Fructose-6-phosphate aldolase;Aldolase-type TIM barrel;Transaldolase, active site	Metabolic pathways;Carbon metabolism;Biosynthesis of secondary metabolites;Biosynthesis of amino acids;Pentose phosphate pathway
m.101603	zma:100382805	glucose-6-phosphate isomerase chloroplastic-like	P:gluconeogenesis; P:pentose-phosphate shunt; P:glycolytic process; C:chloroplast envelope; P:plant-type cell wall organization; P:positive regulation of flower development; P:sucrose metabolic process; P:maltose metabolic process; F:glucose-6-phosphate isomerase activity; P:starch biosynthetic process; P:positive regulation of catalytic activity; C:cytosol; P:isopentenyl diphosphate biosynthetic…	SSF53697;MF_00473;cd05016;PF00342;mobidb-lite;cd05015;G3DSA:3.40.50.10490;PS00174;PS51463;PR00662	Glucose-6-phosphate isomerase [pgi].;SIS_PGI_2;Phosphoglucose isomerase;consensus disorder prediction;SIS_PGI_1;Phosphoglucose isomerase signature 2.;Glucose-6-phosphate isomerase family profile.;Glucose-6-phosphate isomerase signature	IPR001672;IPR018189	Phosphoglucose isomerase (PGI);Phosphoglucose isomerase, conserved site	Metabolic pathways;Carbon metabolism;Biosynthesis of secondary metabolites;Glycolysis / Gluconeogenesis;Pentose phosphate pathway;Amino sugar and nucleotide sugar metabolism;Starch and sucrose metabolism
m.103318	zma:103650140	dihydrolipoyl mitochondrial-like	P:gluconeogenesis; P:obsolete electron transport; F:flavin adenine dinucleotide binding; C:mitochondrion; P:glycolytic process; P:L-serine metabolic process; P:cell redox homeostasis; P:tricarboxylic acid cycle; F:dihydrolipoyl dehydrogenase activity; P:glycine metabolic process; P:threonine metabolic process	PIRSF000350;PR00411;G3DSA:3.50.50.60;SFLDG00296;G3DSA:3.30.390.30;SSF55424;PF02852;PF07992;TIGR01350;PS00076;SSF51905;PR00368	Pyridine nucleotide disulphide reductase class-I signature;disulfide reductase;Pyridine nucleotide-disulphide oxidoreductase, dimerisation domain;Pyridine nucleotide-disulphide oxidoreductase;lipoamide_DH: dihydrolipoyl dehydrogenase;Pyridine nucleotide-disulphide oxidoreductases class-I active site.;FAD-dependent pyridine nucleotide reductase signature	IPR023753;IPR004099;IPR016156;IPR006258;IPR012999	FAD/NAD(P)-binding domain;Pyridine nucleotide-disulphide oxidoreductase, dimerisation domain;FAD/NAD-linked reductase, dimerisation domain;Dihydrolipoamide dehydrogenase;Pyridine nucleotide-disulphide oxidoreductase, class I, active site	Metabolic pathways;Carbon metabolism;Biosynthesis of secondary metabolites;Glycolysis / Gluconeogenesis;Pyruvate metabolism;Glyoxylate and dicarboxylate metabolism;Citrate cycle (TCA cycle);Tryptophan metabolism;Glycine, serine and threonine metabolism;Propanoate metabolism;Lysine degradation;Valine, leucine and isoleucine degradation
m.48690	zma:541700	6-phosphogluconate decarboxylating 1-like [Setaria italica]	F:phosphogluconate dehydrogenase (decarboxylating) activity; P:pentose-phosphate shunt; C:integral component of membrane; P:D-gluconate metabolic process	PR00076;SSF48179;SSF51735;G3DSA:1.20.5.320;G3DSA:3.40.50.720;SM01350;PF00393;G3DSA:1.10.1040.10;TIGR00873;PF03446;PIRSF000109	6-phosphogluconate dehydrogenase signature;6-phosphogluconate dehydrogenase, C-terminal domain;gnd: 6-phosphogluconate dehydrogenase (decarboxylating);NAD binding domain of 6-phosphogluconate dehydrogenase	IPR006183;IPR008927;IPR016040;IPR012284;IPR006114;IPR013328;IPR006113;IPR006115	6-phosphogluconate dehydrogenase;6-phosphogluconate dehydrogenase C-terminal domain-like;NAD(P)-binding domain;6-phosphogluconate dehydrogenase, domain 3;6-phosphogluconate dehydrogenase, C-terminal;6-phosphogluconate dehydrogenase, domain 2;6-phosphogluconate dehydrogenase, decarboxylating;6-phosphogluconate dehydrogenase, NADP-binding	Metabolic pathways;Carbon metabolism;Biosynthesis of secondary metabolites;Pentose phosphate pathway;Glutathione metabolism
m.129654	zma:100193709	glycerate dehydrogenase	F:NAD binding; P:glyoxylate metabolic process; F:hydroxypyruvate reductase activity; P:L-serine metabolic process; C:cytosol; F:glyoxylate reductase (NADP) activity; P:pyruvate metabolic process; P:glycine metabolic process; P:threonine metabolic process	G3DSA:3.40.50.720;SSF51735;SSF52283;PF00389;cd05301;PS00065;PF02826	D-isomer specific 2-hydroxyacid dehydrogenase, catalytic domain;GDH;D-isomer specific 2-hydroxyacid dehydrogenases NAD-binding signature.;D-isomer specific 2-hydroxyacid dehydrogenase, NAD binding domain	IPR016040;IPR006139;IPR029752;IPR006140	NAD(P)-binding domain;D-isomer specific 2-hydroxyacid dehydrogenase, catalytic domain;D-isomer specific 2-hydroxyacid dehydrogenase, NAD-binding domain conserved site 1;D-isomer specific 2-hydroxyacid dehydrogenase, NAD-binding domain	Metabolic pathways;Carbon metabolism;Biosynthesis of secondary metabolites;Glyoxylate and dicarboxylate metabolism;Glycine, serine and threonine metabolism
m.4806	zma:100274052	nucleoside triphosphate hydrolase [Hordeum vulgare vulgare]	C:chloroplast stroma; C:chloroplast envelope; P:photorespiration; P:L-serine metabolic process; F:glycerate kinase activity; P:glycine metabolic process; P:threonine metabolic process; F:ATP binding; P:pyrimidine nucleobase metabolic process; P:pyrimidine nucleoside salvage; P:glycerolipid metabolic process; P:glyoxylate metabolic process; F:uridine kinase activity; C:cytosol	G3DSA:3.40.50.300;SSF52540		IPR027417	P-loop containing nucleoside triphosphate hydrolase	Metabolic pathways;Carbon metabolism;Biosynthesis of secondary metabolites;Glyoxylate and dicarboxylate metabolism;Glycine, serine and threonine metabolism;Glycerolipid metabolism
m.136591	zma:100037812	aldo-keto reductase family 4 member C10	F:oxidoreductase activity	PF00248;PS00062;mobidb-lite;G3DSA:3.20.20.100;PS00798;cd06660;PR00069;PS00063;SSF51430	Aldo/keto reductase family;Aldo/keto reductase family signature 2.;consensus disorder prediction;Aldo/keto reductase family signature 1.;Aldo_ket_red;Aldo-keto reductase signature;Aldo/keto reductase family putative active site signature.	IPR023210;IPR018170;IPR020471	NADP-dependent oxidoreductase domain;Aldo/keto reductase, conserved site;Aldo/keto reductase	Metabolic pathways;Biosynthesis of secondary metabolites;Glycolysis / Gluconeogenesis;Glycerolipid metabolism;Pentose and glucuronate interconversions
m.77500	zma:732806	aldehyde dehydrogenase family 2 member mitochondrial-like	P:gluconeogenesis; P:proline metabolic process; P:glycolytic process; P:leucine catabolic process; P:valine catabolic process; P:isoleucine catabolic process; P:bile acid biosynthetic process; P:tryptophan metabolic process; P:lysine catabolic process; P:fatty acid metabolic process; F:aldehyde dehydrogenase (NAD) activity; P:limonene catabolic process; P:arginine metabolic process; P:histidine m…	PS00070;cd07142;PS00687;G3DSA:3.40.605.10;PF00171;SSF53720;G3DSA:3.40.309.10	Aldehyde dehydrogenases cysteine active site.;ALDH_F2BC;Aldehyde dehydrogenases glutamic acid active site.;Aldehyde dehydrogenase family	IPR016160;IPR029510;IPR016162;IPR015590;IPR016161;IPR016163	Aldehyde dehydrogenase, cysteine active site;Aldehyde dehydrogenase, glutamic acid active site;Aldehyde dehydrogenase N-terminal domain;Aldehyde dehydrogenase domain;Aldehyde/histidinol dehydrogenase;Aldehyde dehydrogenase, C-terminal	Metabolic pathways;Biosynthesis of secondary metabolites;Glycolysis / Gluconeogenesis;Pyruvate metabolism;Tryptophan metabolism;Glycerolipid metabolism;Ascorbate and aldarate metabolism;beta-Alanine metabolism;Limonene and pinene degradation;Lysine degradation;Fatty acid degradation;Valine, leucine and isoleucine degradation;Arginine and proline metabolism;Histidine metabolism
m.128432	zma:542358	TPA: cytoplasmic 2	C:chloroplast stroma; P:gluconeogenesis; P:detection of gravity; P:pentose-phosphate shunt; P:glycolytic process; P:sucrose metabolic process; F:magnesium ion binding; F:phosphoglucomutase activity; P:glycogen biosynthetic process; P:starch biosynthetic process; C:stromule; P:galactose catabolic process; P:streptomycin biosynthetic process; C:cytosol	PF02879;SSF53738;G3DSA:3.40.120.10;SSF55957;PR00509;PF02880;PF02878;G3DSA:3.30.310.50;PS00710;cd03085;mobidb-lite;PF00408	Phosphoglucomutase/phosphomannomutase, alpha/beta/alpha domain II;Phosphoglucomutase/phosphomannomutase family signature;Phosphoglucomutase/phosphomannomutase, alpha/beta/alpha domain III;Phosphoglucomutase/phosphomannomutase, alpha/beta/alpha domain I;Phosphoglucomutase and phosphomannomutase phosphoserine signature.;PGM1;consensus disorder prediction;Phosphoglucomutase/phosphomannomutase, C-ter…	IPR005845;IPR016055;IPR005843;IPR005841;IPR005846;IPR005844;IPR016066	Alpha-D-phosphohexomutase, alpha/beta/alpha domain II;Alpha-D-phosphohexomutase, alpha/beta/alpha I/II/III;Alpha-D-phosphohexomutase, C-terminal;Alpha-D-phosphohexomutase superfamily;Alpha-D-phosphohexomutase, alpha/beta/alpha domain III;Alpha-D-phosphohexomutase, alpha/beta/alpha domain I;Alpha-D-phosphohexomutase, conserved site	Metabolic pathways;Biosynthesis of secondary metabolites;Glycolysis / Gluconeogenesis;Pentose phosphate pathway;Amino sugar and nucleotide sugar metabolism;Starch and sucrose metabolism;Purine metabolism;Galactose metabolism
m.141239	zma:103651489	Phosphoglucomutase C-terminal [Oryza sativa Japonica Group]	C:chloroplast stroma; P:gluconeogenesis; P:detection of gravity; P:pentose-phosphate shunt; P:glycolytic process; C:chloroplast envelope; P:sucrose metabolic process; F:magnesium ion binding; F:phosphoglucomutase activity; P:glycogen biosynthetic process; P:starch biosynthetic process; C:stromule; C:apoplast; P:galactose catabolic process; P:streptomycin biosynthetic process; C:cytosol	SSF53738;PF02880;SSF55957;PF00408;PF02878;PS00710;G3DSA:3.40.120.10;PR00509;cd03085;PF02879;G3DSA:3.30.310.50	Phosphoglucomutase/phosphomannomutase, alpha/beta/alpha domain III;Phosphoglucomutase/phosphomannomutase, C-terminal domain;Phosphoglucomutase/phosphomannomutase, alpha/beta/alpha domain I;Phosphoglucomutase and phosphomannomutase phosphoserine signature.;Phosphoglucomutase/phosphomannomutase family signature;PGM1;Phosphoglucomutase/phosphomannomutase, alpha/beta/alpha domain II	IPR016055;IPR005846;IPR005843;IPR005844;IPR016066;IPR005841;IPR005845	Alpha-D-phosphohexomutase, alpha/beta/alpha I/II/III;Alpha-D-phosphohexomutase, alpha/beta/alpha domain III;Alpha-D-phosphohexomutase, C-terminal;Alpha-D-phosphohexomutase, alpha/beta/alpha domain I;Alpha-D-phosphohexomutase, conserved site;Alpha-D-phosphohexomutase superfamily;Alpha-D-phosphohexomutase, alpha/beta/alpha domain II	Metabolic pathways;Biosynthesis of secondary metabolites;Glycolysis / Gluconeogenesis;Pentose phosphate pathway;Amino sugar and nucleotide sugar metabolism;Starch and sucrose metabolism;Purine metabolism;Galactose metabolism
m.150518	zma:100191684	oxygen-evolving enhancer 1 [Zea mays]	P:photosystem II stabilization; F:calcium ion binding; C:integral component of membrane; C:photosystem II oxygen evolving complex; C:extrinsic component of membrane; C:chloroplast thylakoid membrane	PF01716;SSF56925;G3DSA:2.40.160.30;mobidb-lite;G3DSA:3.30.2050.10	Manganese-stabilising protein / photosystem II polypeptide;consensus disorder prediction	IPR002628;IPR011250	Photosystem II PsbO, manganese-stabilising;Outer membrane protein/outer membrane enzyme PagP, beta-barrel	Photosynthesis
m.80314	zma:100191984	photosystem I reaction center subunit chloroplastic-like	P:obsolete electron transport; F:electron carrier activity; P:photosynthesis; C:photosystem I reaction center; C:chloroplast thylakoid membrane; C:anchored component of plasma membrane	PF02531;mobidb-lite;G3DSA:3.30.1470.10;SSF64234	PsaD;consensus disorder prediction	IPR003685	Photosystem I PsaD	Metabolic pathways;Photosynthesis
m.77636	zma:100273117	oxygen-evolving enhancer 2-1 [Medicago truncatula]	F:calcium ion binding; C:photosystem II oxygen evolving complex; P:photosynthesis; C:extrinsic component of membrane; C:chloroplast thylakoid membrane	PF01789;SSF55724;G3DSA:3.40.1000.10	PsbP	IPR002683;IPR016123	PsbP family;Mog1/PsbP, alpha/beta/alpha sandwich	Photosynthesis
m.17250	zma:100284505	ATP synthase gamma chloroplastic [Vigna radiata radiata]	C:proton-transporting ATP synthase complex, catalytic core F(1); P:oxidative phosphorylation; F:proton-transporting ATPase activity, rotational mechanism; P:regulation of root morphogenesis; P:ATP synthesis coupled proton transport; C:chloroplast thylakoid membrane; F:proton-transporting ATP synthase activity, rotational mechanism	PS00153;G3DSA:1.10.287.80;PF00231;SSF52943;MF_00815;G3DSA:3.40.1380.10;PR00126;TIGR01146;cd12151	ATP synthase gamma subunit signature.;ATP synthase;ATP synthase gamma chain [atpG].;ATP synthase gamma subunit signature;ATPsyn_F1gamma: ATP synthase F1, gamma subunit;F1-ATPase_gamma	IPR023632;IPR000131	ATP synthase, F1 complex, gamma subunit conserved site;ATP synthase, F1 complex, gamma subunit	Metabolic pathways;Oxidative phosphorylation;Photosynthesis
m.27004	zma:542558	ferredoxin--NADP leaf isozyme [Zea mays]	F:nucleotide binding; P:obsolete electron transport; C:plastid; F:ferredoxin-NADP+ reductase activity	SSF63380;PIRSF501178;PS51384;cd06208;G3DSA:3.40.50.80;PF00970;SSF52343;PIRSF000361;PF00175;G3DSA:2.40.30.10;PR00371	Ferredoxin reductase-type FAD binding domain profile.;CYPOR_like_FNR;Oxidoreductase FAD-binding domain;Oxidoreductase NAD-binding domain;Flavoprotein pyridine nucleotide cytochrome reductase signature	IPR017938;IPR017927;IPR008333;IPR015701;IPR001433;IPR001709	Riboflavin synthase-like beta-barrel;Ferredoxin reductase-type FAD-binding domain;Oxidoreductase, FAD-binding domain;Ferredoxin--NADP reductase;Oxidoreductase FAD/NAD(P)-binding;Flavoprotein pyridine nucleotide cytochrome reductase	Metabolic pathways;Photosynthesis
m.25693	zma:100191463	UDP-glucose pyrophosphorylase	C:cytoplasm; P:UDP-glucose metabolic process; P:galactose metabolic process; P:starch metabolic process; P:sucrose metabolic process; F:UTP:glucose-1-phosphate uridylyltransferase activity; P:nucleotide metabolic process	SSF53448;G3DSA:3.90.550.10;cd00897;PF01704;PIRSF000806	UGPase_euk;UTP--glucose-1-phosphate uridylyltransferase	IPR029044;IPR016267;IPR002618	Nucleotide-diphospho-sugar transferases;UTP--glucose-1-phosphate uridylyltransferase;UDPGP family	Metabolic pathways;Amino sugar and nucleotide sugar metabolism;Starch and sucrose metabolism;Galactose metabolism;Pentose and glucuronate interconversions
m.85895	zma:542295	ADP-glucose pyrophosphorylase small subunit [Sorghum bicolor]	F:ATP binding; C:chloroplast; P:glycogen biosynthetic process; P:starch biosynthetic process; C:amyloplast; C:cytosol; F:glucose-1-phosphate adenylyltransferase activity; P:sucrose metabolic process	G3DSA:3.90.550.10;TIGR02091;cd04651;cd02508;SSF53448;mobidb-lite;PS00808;PS00810;PS00809;PF00483;SSF51161	glgC: glucose-1-phosphate adenylyltransferase;LbH_G1P_AT_C;ADP_Glucose_PP;consensus disorder prediction;ADP-glucose pyrophosphorylase signature 1.;ADP-glucose pyrophosphorylase signature 3.;ADP-glucose pyrophosphorylase signature 2.;Nucleotidyl transferase	IPR029044;IPR011831;IPR005836;IPR005835;IPR011004	Nucleotide-diphospho-sugar transferases;Glucose-1-phosphate adenylyltransferase;ADP-glucose pyrophosphorylase, conserved site;Nucleotidyl transferase domain;Trimeric LpxA-like	Metabolic pathways;Biosynthesis of secondary metabolites;Amino sugar and nucleotide sugar metabolism;Starch and sucrose metabolism
m.97819	zma:103650331	beta-glucosidase 30-like [Setaria italica]	P:carbohydrate metabolic process; C:mitochondrion; C:membrane; F:beta-glucosidase activity; P:glycosyl compound metabolic process; F:scopolin beta-glucosidase activity	PF00232;SSF51445;PR00131;G3DSA:3.20.20.80;PS00572	Glycosyl hydrolase family 1;Glycosyl hydrolase family 1 signature;Glycosyl hydrolases family 1 active site.	IPR001360;IPR017853;IPR013781;IPR018120	Glycoside hydrolase family 1;Glycoside hydrolase superfamily;Glycoside hydrolase, catalytic domain;Glycoside hydrolase family 1, active site	Metabolic pathways;Biosynthesis of secondary metabolites;Starch and sucrose metabolism;Cyanoamino acid metabolism;Phenylpropanoid biosynthesis
m.27280	zma:100279348	beta-glucosidase 22-like	P:carbohydrate metabolic process; F:beta-glucosidase activity; P:glycosyl compound metabolic process; F:scopolin beta-glucosidase activity	PR00131;PF00232;SSF51445;G3DSA:3.20.20.80;PS00653	Glycosyl hydrolase family 1 signature;Glycosyl hydrolase family 1;Glycosyl hydrolases family 1 N-terminal signature.	IPR001360;IPR017853;IPR013781;IPR033132	Glycoside hydrolase family 1;Glycoside hydrolase superfamily;Glycoside hydrolase, catalytic domain;Glycosyl hydrolases family 1, N-terminal conserved site	Metabolic pathways;Biosynthesis of secondary metabolites;Starch and sucrose metabolism;Cyanoamino acid metabolism;Phenylpropanoid biosynthesis
m.45257	zma:100285259	Alpha-glucan H isozyme	F:glycogen phosphorylase activity; C:chloroplast; F:pyridoxal phosphate binding; C:integral component of membrane; C:cytosol; P:glycogen catabolic process; P:response to water deprivation	TIGR02093;cd04300;PIRSF000460;mobidb-lite;G3DSA:3.40.50.2000;SSF53756;PF00343;PS00102	P_ylase: glycogen/starch/alpha-glucan phosphorylases;GT1_Glycogen_Phosphorylase;consensus disorder prediction;Carbohydrate phosphorylase;Phosphorylase pyridoxal-phosphate attachment site.	IPR011833;IPR000811	Glycogen/starch/alpha-glucan phosphorylase;Glycosyl transferase, family 35	Metabolic pathways;Biosynthesis of secondary metabolites;Starch and sucrose metabolism
m.104895	zma:100282752	glucose-6-phosphate 1-epimerase	P:gluconeogenesis; F:glucose-6-phosphate 1-epimerase activity; C:membrane; P:glycolytic process; F:carbohydrate binding	G3DSA:2.70.98.10;SSF74650;PIRSF016020;cd09020;PF01263	D-hex-6-P-epi_like;Aldose 1-epimerase	IPR014718;IPR011013;IPR025532;IPR008183	Glycoside hydrolase-type carbohydrate-binding;Galactose mutarotase-like domain;Glucose-6-phosphate 1-epimerase;Aldose 1-/Glucose-6-phosphate 1-epimerase	Metabolic pathways;Biosynthesis of secondary metabolites;Glycolysis / Gluconeogenesis
