# Supplementary material for: Proteomics data analysis using multiple statistical approaches identified proteins and metabolic networks associated with sucrose accumulation in sugarcane
Source: BMC Genomics. 2022 Jul 22;23:532. doi: 10.1186/s12864-022-08768-2 (PMC9308345; doi:10.1186/s12864-022-08768-2)
Supplement: Supplementary file 12 — Additional file 12. [file 12864_2022_8768_MOESM12_ESM.xlsx]

## Sheet: hh1
Accession Number	Fold change (RCK / R400)	R400-1	Std Dev(R400-1)	R400-2	Std Dev(R400-2)	R400-3	Std Dev(R400-3)	RCK-1	Std Dev(RCK-1)	RCK-2	Std Dev(RCK-2)	RCK-3	Std Dev(RCK-3)	M400-1	Std Dev(M400-1)	M400-2	Std Dev(M400-2)	M400-3	Std Dev(M400-3)	MCK-1	Std Dev(MCK-1)	MCK-2	Std Dev(MCK-2)	MCK-3	Std Dev(MCK-3)
m.146783	1.05	11.03	0.096068	11.01	0.090628	11.03	0.0952183	11.09	0.0961359	11.1	0.0907221	11.09	0.0964116	11.26	0.10781	11.24	0.106918	11.25	0.10657	11.27	0.107807	11.28	0.106616	11.28	0.106504
m.80314	1.04	11.26	0.118035	11.24	0.118851	11.24	0.114649	11.3	0.117074	11.31	0.121177	11.31	0.116261	11.36	0.150313	11.35	0.153655	11.36	0.148903	11.39	0.149695	11.4	0.143055	11.39	0.150003
m.150518	1.04	10.9	0.124255	10.88	0.120422	10.89	0.144735	10.94	0.11995	10.96	0.121407	10.95	0.11842	11.08	0.163664	11.08	0.152678	11.08	0.169103	11.24	0.157832	11.24	0.15296	11.24	0.17028
m.77636	1.04	11.39	0.113074	11.38	0.125653	11.38	0.117037	11.43	0.11481	11.44	0.125328	11.44	0.116778	11.58	0.172355	11.58	0.159697	11.57	0.15652	11.69	0.171667	11.69	0.159085	11.7	0.155911
m.17250	1.03	10.74	0.127819	10.76	0.118537	10.72	0.114563	10.78	0.12903	10.76	0.116987	10.8	0.116512	10.9	0.141977	10.89	0.136899	10.91	0.14441	11.01	0.140112	11.02	0.133941	11	0.145019
m.27004	1.06	11.07	0.127954	11.06	0.111185	11.05	0.119269	11.14	0.128185	11.15	0.112118	11.17	0.117668	11.29	0.126815	11.31	0.1321	11.3	0.137719	11.38	0.127418	11.36	0.131418	11.37	0.13899
m.172065	-1.29	9.73	0.259286	9.79	0.127256	9.69	0.147366	9.37	0.25904	9.31	0.127821	9.4	0.147211	10.1	0.226165	10.16	0.150862	10.06	0.150663	9.75	0.227076	9.7	0.150821	9.8	0.149763
m.114523	-1.21	10.63	0.136789	10.64	0.135121	10.65	0.142682	10.38	0.136107	10.38	0.135269	10.36	0.142727	10.95	0.125531	10.94	0.113337	10.95	0.115638	10.79	0.125032	10.79	0.113366	10.79	0.115754
m.101304	-1.21	10.47	0.16966	10.45	0.117283	10.44	0.0883976	10.15	0.170027	10.16	0.117816	10.17	0.0884952	10.64	0.118319	10.58	0.123819	10.58	0.116954	10.37	0.117525	10.42	0.124171	10.42	0.11744
m.68843	-1.16	11	0.10521	10.95	0.121265	10.97	0.117786	10.73	0.105283	10.78	0.121448	10.76	0.116956	11.31	0.133585	11.28	0.136599	11.31	0.141381	11.06	0.133006	11.09	0.134754	11.06	0.141167
m.82036	-1.11	10.14	0.109204	10.13	0.10808	10.12	0.10437	9.97	0.109186	9.98	0.107103	9.99	0.104247	10.34	0.138006	10.33	0.130914	10.3	0.145878	10.21	0.139139	10.23	0.130238	10.26	0.144868
m.82032	-1.14	10.2	0.108429	10.22	0.119553	10.2	0.108235	10.02	0.108962	10	0.118544	10.02	0.107171	10.43	0.136505	10.45	0.131159	10.45	0.14851	10.34	0.13694	10.32	0.131121	10.32	0.149749
m.96035	-1.04	11.03	0.1063	11.03	0.107872	10.99	0.100116	10.95	0.107015	10.95	0.107605	10.98	0.101106	11.1	0.142433	11.07	0.145178	11.1	0.147601	11.02	0.14066	11.05	0.144699	11.02	0.148572
m.58073	-1.01	10.64	0.109785	10.63	0.0913916	10.62	0.109899	10.6	0.112114	10.6	0.118878	10.62	0.108509	10.85	0.153115	10.84	0.134441	10.84	0.137519	10.91	0.153896	10.92	0.132882	10.93	0.136872
m.159644	-1.01	10.33	0.107871	10.33	0.10198	10.32	0.109388	10.31	0.106797	10.3	0.100928	10.31	0.109068	10.65	0.133558	10.66	0.129583	10.66	0.13362	10.7	0.134093	10.68	0.129469	10.68	0.134375
m.159651	1.01	10.52	0.103345	10.53	0.101574	10.5	0.10189	10.53	0.104056	10.52	0.102606	10.55	0.101572	10.92	0.135468	10.94	0.134732	10.91	0.141465	11.03	0.133903	11.01	0.134983	11.04	0.141998
m.37775	1.01	10.06	0.111933	10.03	0.101448	10.02	0.0956834	10.03	0.110922	10.06	0.100483	10.06	0.0959634	10.43	0.118087	10.44	0.122325	10.46	0.123417	10.43	0.118656	10.43	0.121404	10.4	0.123341
m.120708	1.06	11.53	0.171712	11.56	0.172863	11.53	0.150306	11.63	0.171712	11.6	0.164053	11.63	0.1564	11.63	0.216555	11.66	0.201126	11.73	0.168289	11.95	0.217516	11.92	0.203268	11.85	0.168404
m.138161	1.07	10.65	0.113797	10.64	0.113336	10.64	0.111211	10.73	0.114546	10.75	0.112958	10.74	0.111169	11.07	0.133475	11.07	0.143204	11.06	0.136939	11.15	0.131854	11.15	0.142227	11.16	0.13706
m.120013	-1.02	9.68	0.113242	9.65	0.104317	9.64	0.0959436	9.61	0.112402	9.64	0.105183	9.65	0.0970995	9.79	0.147672	9.74	0.158229	9.76	0.163018	9.73	0.146477	9.78	0.156674	9.76	0.165623
m.153051	-1.18	10.71	0.126965	10.65	0.109804	10.68	0.118044	10.41	0.126434	10.47	0.110931	10.44	0.11756	10.84	0.151128	10.77	0.141859	10.79	0.135053	10.48	0.153073	10.55	0.143458	10.54	0.134923
m.135962	-1.09	10.51	0.107742	10.51	0.120234	10.5	0.113985	10.37	0.107924	10.37	0.120668	10.38	0.114495	10.71	0.122265	10.72	0.143339	10.7	0.138903	10.53	0.122103	10.52	0.142551	10.53	0.139348
m.128258	1.03	10.87	0.104394	10.85	0.101804	10.84	0.102523	10.87	0.104562	10.89	0.101003	10.9	0.101614	11.11	0.142643	11.11	0.148301	11.11	0.144129	11.16	0.142871	11.16	0.147847	11.17	0.142659
m.101603	-1.07	10.96	0.107226	10.94	0.102288	10.96	0.113776	10.84	0.107494	10.87	0.101603	10.85	0.113658	11.09	0.136109	11.09	0.136326	11.08	0.132545	11.02	0.136009	11.02	0.136226	11.02	0.131739
m.128432	1.02	10.53	0.102713	10.53	0.103315	10.52	0.104518	10.56	0.101815	10.55	0.103589	10.57	0.104052	10.9	0.135868	10.9	0.134662	10.9	0.138064	10.93	0.136708	10.93	0.134418	10.93	0.138837
m.141239	1.08	9.98	0.105421	10.01	0.115379	9.99	0.107008	10.12	0.10582	10.08	0.114683	10.11	0.106922	10.43	0.141401	10.45	0.136971	10.42	0.136117	10.5	0.14244	10.48	0.136973	10.52	0.135295
m.48690	-1.06	10.86	0.101598	10.87	0.103077	10.86	0.0992571	10.77	0.102624	10.77	0.102715	10.78	0.0989616	11.12	0.133747	11.12	0.124519	11.12	0.131148	10.97	0.133291	10.97	0.124838	10.97	0.131356
m.129654	1.02	10.79	0.108421	10.79	0.101133	10.78	0.112108	10.81	0.108634	10.82	0.100959	10.82	0.111906	11.19	0.13075	11.16	0.13118	11.17	0.128449	11.24	0.128972	11.26	0.131973	11.25	0.128973
m.148229	-1.1	11.03	0.110596	11	0.112599	11.01	0.133567	10.85	0.110375	10.88	0.111964	10.87	0.13296	11.21	0.145918	11.15	0.123979	11.19	0.133188	10.98	0.145939	11.04	0.124277	11	0.134546
m.148234	-1.16	9.17	0.151115	9.21	0.12411	9.19	0.10211	9	0.150958	8.96	0.125046	8.98	0.102381	9.6	0.117147	9.6	0.111988	9.57	0.116177	9.39	0.117547	9.39	0.111681	9.42	0.116299
m.52846	-1.01	10.56	0.0979782	10.55	0.0967396	10.54	0.0904973	10.52	0.0986434	10.52	0.0970563	10.53	0.0914587	10.91	0.138965	10.92	0.130172	10.91	0.135432	10.73	0.139618	10.72	0.129745	10.73	0.136044
m.8667	-1.04	10.33	0.0986632	10.28	0.0926542	10.27	0.101203	10.2	0.0984681	10.24	0.0923424	10.25	0.101302	10.6	0.118994	10.61	0.116836	10.61	0.120013	10.55	0.118794	10.53	0.116183	10.54	0.119561
m.25112	-1.07	10.05	0.101317	10.02	0.0937619	10.03	0.1015	9.92	0.101375	9.95	0.0938885	9.94	0.101933	10.34	0.135586	10.33	0.126186	10.35	0.147536	10.28	0.134366	10.29	0.125636	10.27	0.14668
m.32003	-1.04	11.01	0.131199	11.01	0.119686	10.96	0.134849	10.92	0.130682	10.92	0.119462	10.97	0.135843	11.3	0.150108	11.3	0.147216	11.26	0.159749	11.18	0.150963	11.19	0.147329	11.23	0.159841
m.32007	-1.06	10.62	0.109649	10.61	0.109454	10.6	0.110475	10.52	0.110107	10.53	0.109448	10.54	0.110311	10.87	0.135278	10.87	0.137162	10.87	0.133538	10.7	0.135662	10.7	0.137249	10.69	0.131826
m.87825	-1.04	10.26	0.0981358	10.28	0.107603	10.28	0.103609	10.24	0.0980807	10.22	0.106891	10.22	0.102902	10.5	0.134642	10.5	0.120915	10.5	0.119923	10.48	0.13417	10.48	0.121363	10.48	0.119282
m.99752	-1.07	10.39	0.0986123	10.39	0.0945057	10.38	0.10115	10.28	0.0992224	10.29	0.0950041	10.3	0.102447	10.5	0.128359	10.52	0.129915	10.51	0.123724	10.44	0.129027	10.42	0.131099	10.43	0.12515
m.165922	-1.05	10.99	0.093306	10.96	0.101598	10.99	0.104189	10.9	0.093294	10.93	0.101828	10.9	0.103729	11.2	0.123427	11.19	0.117964	11.19	0.121953	11.19	0.123305	11.19	0.118193	11.2	0.121209
m.34085	-1.1	11.01	0.106746	10.99	0.103579	10.99	0.109849	10.84	0.105702	10.86	0.10335	10.86	0.109542	11.19	0.129227	11.17	0.130429	11.18	0.132724	11.01	0.128053	11.03	0.129612	11.02	0.131787
m.103318	-1.03	10.38	0.0983359	10.37	0.109723	10.36	0.0917259	10.31	0.0980736	10.32	0.109054	10.34	0.0916503	10.58	0.146156	10.56	0.155066	10.55	0.132549	10.47	0.14774	10.49	0.155978	10.5	0.133432
m.4806	1.01	10.22	0.114078	10.19	0.099998	10.19	0.114753	10.19	0.113921	10.22	0.0995314	10.21	0.114435	10.67	0.147953	10.67	0.137902	10.68	0.13839	10.71	0.147129	10.71	0.138633	10.7	0.139177
m.136591	-1.05	10.88	0.110034	10.88	0.0942441	10.87	0.0991977	10.81	0.110103	10.81	0.0945877	10.82	0.0994663	10.98	0.127787	11	0.143671	10.97	0.129913	10.93	0.127984	10.92	0.143781	10.95	0.130762
m.77500	1	10.58	0.110681	10.57	0.105471	10.57	0.099233	10.57	0.109446	10.57	0.106026	10.57	0.100028	10.92	0.136998	10.91	0.12759	10.91	0.137147	10.93	0.137154	10.95	0.12909	10.95	0.137809
m.25693	1	10.69	0.107521	10.69	0.111045	10.67	0.108931	10.68	0.107564	10.68	0.110885	10.7	0.108133	10.97	0.138026	10.98	0.138373	10.98	0.142	11.03	0.136848	11.02	0.138477	11.02	0.141437
m.85895	1.03	10.32	0.111496	10.32	0.0993101	10.32	0.101956	10.35	0.11148	10.36	0.098401	10.36	0.101391	10.42	0.152915	10.43	0.147448	10.42	0.148561	10.51	0.151626	10.5	0.147168	10.51	0.14991
m.97819	1.06	10.13	0.120576	10.1	0.113701	10.12	0.0958482	10.19	0.121653	10.22	0.114054	10.21	0.0962554	11.13	0.135767	11.13	0.126735	11.11	0.126552	11.1	0.134839	11.1	0.126863	11.12	0.126393
m.27280	-1.06	10.83	0.0846112	10.91	0.134486	10.85	0.103877	10.81	0.0850262	10.74	0.134804	10.79	0.10439	11.45	0.11116	11.49	0.124421	11.45	0.123331	11.43	0.111557	11.4	0.123851	11.44	0.123111
m.104895	-1.04	10.51	0.104323	10.47	0.106745	10.5	0.113968	10.43	0.104667	10.47	0.107217	10.44	0.115004	10.75	0.119161	10.76	0.123403	10.77	0.139203	10.72	0.12033	10.71	0.123218	10.7	0.139768
m.45257	-1.04	10.29	0.109269	10.28	0.106995	10.28	0.0966272	10.23	0.109463	10.24	0.106849	10.24	0.0966569	10.45	0.133126	10.45	0.137671	10.44	0.127426	10.41	0.133287	10.41	0.137609	10.42	0.12692
